# Supplementary material for: Single SNP- and pathway-based genome-wide association studies for beak deformity in chickens using high-density 600K SNP arrays
Source: BMC Genomics. 2018 Jun 28;19:501. doi: 10.1186/s12864-018-4882-8 (PMC6022433; doi:10.1186/s12864-018-4882-8)
Supplement: Supplementary file 5 — Table S1. Raw results of the single SNP-based association study. (XLSX 21782 kb) [file 12864_2018_4882_MOESM5_ESM.xlsx]

## Sheet: Sheet1
Table S1. Raw results of the single SNP-based association study
Chromosome	Affymetrix SNP ID	dbSNP RS ID	Physical Position (bp)	P-value
3	AX-76575508	rs313625170	87528719	9.97033e-08
6	AX-76957800	rs316010119	4029716	1.24943e-05
5	AX-76790620	rs317906090	18672451	1.48822e-05
1	AX-75318878	rs313002111	161794494	3.41913e-05
23	AX-80984409	rs313486014	2844607	3.60786e-05
3	AX-76593754	rs16327528	95937095	3.87212e-05
6	AX-76958869	rs317725514	4455292	4.15554e-05
10	AX-75614432	rs14944750	5358795	4.41919e-05
1	AX-75520415	rs317839610	76650879	6.25366e-05
1	AX-75364767	rs315832469	181369246	6.31443e-05
3	AX-76508529	rs80692125	56153281	6.89624e-05
7	AX-77007667	rs313381442	191997	8.09678e-05
10	AX-80887838	rs15566065	3804589	9.47811e-05
3	AX-76593809	rs314193268	95962265	0.000100184
2	AX-76016534	rs14267154	136177108	0.00012295
21	AX-76255601	rs314319101	6307137	0.000127281
5	AX-76889730	rs315326980	8776408	0.000131511
22	AX-76265884	rs317538699	2791842	0.000136586
6	AX-76959042	rs312926496	4519639	0.000141026
2	AX-76130271	rs16021245	64383498	0.000151615
5	AX-76785281	rs15673729	16286450	0.000163817
3	AX-80907393	rs314648283	87966380	0.000169029
13	AX-80749986	rs314208201	6004825	0.00017079
3	AX-76593778	rs317401423	95949154	0.000176388
1	AX-75541171	rs13648235	86605460	0.00018858
3	AX-76594801	rs14400575	96405706	0.000191899
4	AX-76606071	rs317174196	11340338	0.000194861
6	AX-76953065	rs315598298	3359746	0.000207179
5	AX-80958227	rs316001415	9679915	0.000207366
2	AX-76016817	rs315108862	136315494	0.000210448
1	AX-75431286	rs14808923	33707042	0.000230867
6	AX-76957373	rs314303370	3850314	0.000232021
3	AX-76577230	rs315298119	88333741	0.000237982
2	AX-76116460	rs15057566	5592767	0.000246437
13	AX-75753352	rs15688170	3256775	0.000247874
12	AX-75699890	rs312505274	17353071	0.000253893
13	AX-75760450	rs317305479	6078387	0.000279726
1	AX-75520388	rs314406652	76638971	0.000284415
2	AX-76021105	rs313528620	1338012	0.000289469
2	AX-76090586	rs15961834	41683183	0.000291958
2	AX-75986421	rs14242990	120510822	0.000291958
11	AX-75667705	rs316735191	6433195	0.000298401
2	AX-75990755	rs316616873	122727581	0.000311174
6	AX-76958959	rs315190473	4492006	0.000318546
8	AX-77080273	rs312281523	19083653	0.00032269
3	AX-76593670	rs314942812	95901930	0.000322951
1	AX-75540945	rs315909276	86492984	0.000323185
3	AX-76593937	rs314648506	96020123	0.000325036
1	AX-80763302	rs316240616	13446640	0.00032813
1	AX-75481792	rs312445272	57782919	0.000328402
10	AX-75576695	rs14008376	12291505	0.000347593
3	AX-76593882	rs317658702	95993724	0.000350812
5	AX-76882031	rs314999784	59127586	0.000361483
2	AX-76090596	rs14169534	41689041	0.000362537
18	AX-75890256	rs14107388	1987926	0.000365376
2	AX-75991426	rs312845771	123041077	0.000372679
2	AX-76133753	rs313524946	66123200	0.000372757
2	AX-80745512	rs313022733	9398151	0.000379281
3	AX-76577145	rs312735523	88296088	0.000391473
5	AX-76889280	rs315295886	8596261	0.000398453
17	AX-80739374	rs316411369	7426597	0.000401673
11	AX-75656390	rs314088999	2304127	0.000415531
5	AX-76865639	rs317344251	52522693	0.000416984
20	AX-76219714	rs317681740	5777066	0.000427397
10	AX-75575126	rs14007789	11868602	0.000428996
2	AX-76180172	rs315456314	91218241	0.000433691
6	AX-76946666	rs16529347	3132536	0.000437021
4	AX-76610934	rs317148907	13915239	0.000449325
2	AX-75985414	rs316298458	119822635	0.00045831
3	AX-76496770	rs14358927	50826171	0.000470892
13	AX-75762515	rs317723404	6806032	0.000471081
2	AX-75986830	rs14243227	120727234	0.00047348
2	AX-76166307	rs313997264	8305647	0.000482406
1	AX-80806141	rs13848684	33709382	0.000505644
13	AX-75760291	rs316909753	6009374	0.000508482
8	AX-80843837	rs314743571	19297720	0.000512812
2	AX-75986467	rs14243012	120535438	0.000521218
2	AX-76121711	rs14132471	5861752	0.000527202
2	AX-75982997	rs317336492	118462769	0.00053833
10	AX-75573141	rs318056312	1034145	0.000545525
20	AX-76227069	rs314316594	8415011	0.000550438
4	AX-76609251	rs14430668	12992344	0.000552107
4	AX-76610919	rs312687986	13907931	0.000557091
10	AX-75576746	rs313922049	12304682	0.000567449
3	AX-76575747	rs14392051	87636095	0.000577905
4	AX-76647099	rs313471489	33032751	0.00058142
21	AX-76247984	rs14284948	4701280	0.000591418
3	AX-76534613	rs16296192	68118164	0.000592898
7	AX-80869374	rs16599037	24101645	0.000594088
3	AX-80908632	rs315519111	89824515	0.000594698
1	AX-75433231	rs316354064	34591154	0.000594999
2	AX-76049217	rs317278976	18132148	0.000607019
12	AX-75708564	rs313166606	2448986	0.000609746
22	AX-76271969	rs15188434	3795840	0.000609961
3	AX-76553403	rs313977535	77041334	0.000615256
2	AX-75986563	rs313316858	120583654	0.000619479
6	AX-76958612	rs313120869	4362393	0.000619479
1	AX-75350716	rs14923990	175538787	0.000623071
10	AX-75590442	rs316202449	16261055	0.000623899
2	AX-75980255	rs317429843	117035184	0.000624624
2	AX-75980284	rs315403707	117052433	0.000626374
6	AX-76959083	rs316598463	4535621	0.000630241
6	AX-80926840	rs315317291	4655388	0.000630241
2	AX-75980278	rs317869513	117050244	0.000632052
21	AX-76246519	rs316100622	4375756	0.00063222
3	AX-76593990	rs14400164	96044250	0.000632904
6	AX-76937002	rs313337158	27653350	0.000633629
2	AX-75976053	rs313533957	114731128	0.000635534
2	AX-75986370	rs312283953	120485126	0.00063849
3	AX-76467035	rs315223844	36831817	0.000663381
21	AX-76243218	rs315435130	331145	0.000663409
10	AX-75576030	rs316684810	12109552	0.000685104
6	AX-76941943	rs313144348	2959263	0.000686607
10	AX-75568278	rs316761685	895588	0.000711957
13	AX-75760174	rs14052506	5960519	0.000719212
3	AX-76397304	rs317660819	10286468	0.000719964
5	AX-76788490	rs313155186	17729798	0.000725278
13	AX-75761039	rs14051983	6288327	0.000739214
2	AX-80748181	rs312612267	6117160	0.000740544
23	AX-76290281	rs314063588	4343839	0.000740544
1	AX-80839713	rs15311980	70909166	0.000743849
2	AX-76192851	rs312807651	98020177	0.000744399
4	AX-76642643	rs312978470	30984847	0.000750492
10	AX-75576228	rs318105308	12160856	0.000755916
10	AX-75571974	rs315424165	10992829	0.000761766
9	AX-77131333	rs313737261	1156212	0.000762502
3	AX-76540883	rs316759175	71206117	0.000763584
3	AX-76576308	rs314991206	87892285	0.000772923
10	AX-75574807	rs316694773	11781974	0.000781667
1	AX-75497538	rs14837734	65297331	0.000783774
2	AX-75987354	rs316480754	121018167	0.000787921
6	AX-76958563	rs15761145	4338160	0.000787921
2	AX-76156702	rs315744311	739592	0.000789102
5	AX-76788155	rs313713953	17584587	0.000790396
2	AX-76131518	rs317077774	6413989	0.000808427
13	AX-75758648	rs316613439	5370680	0.000808427
2	AX-75992415	rs316189127	123533479	0.000811947
1	AX-75315736	rs316508008	160020174	0.000814949
3	AX-76541284	rs313836909	71377622	0.000823822
3	AX-80897735	rs316203081	74112442	0.000823822
1	AX-80780928	rs316353630	160039550	0.000825096
13	AX-75763576	rs312778762	7225896	0.000832185
3	AX-76602439	rs14403885	99889328	0.000832536
12	AX-75691091	rs316908864	14427502	0.000832536
2	AX-75996385	rs15153332	125514849	0.000835744
2	AX-76121186	rs313280294	5832836	0.000843459
5	AX-76778780	rs16469271	13391843	0.000843459
13	AX-80893726	rs13726930	5817970	0.00084349
10	AX-75611804	rs313454402	4542560	0.000860238
13	AX-75753241	rs315274570	3212258	0.000860917
15	AX-75841998	rs312808377	7099246	0.000866373
12	AX-75697659	rs312397872	16604769	0.000871349
18	AX-75898023	rs312396018	4363654	0.00087297
22	AX-76268944	rs315864431	3354364	0.000875789
20	AX-80915737	rs317421441	7821995	0.000879229
17	AX-75876009	rs316061277	7383990	0.000885402
3	AX-80809539	rs15437121	96518237	0.000895895
10	AX-75574955	rs14948600	11825196	0.000898264
5	AX-76787634	rs313367377	17354995	0.000900105
4	AX-76642584	rs14446405	30959327	0.000904101
4	AX-76642108	rs16383627	30715602	0.00090973
3	AX-76547227	rs314144469	74194765	0.000913618
5	AX-76885884	rs14511095	7113042	0.000914197
2	AX-76056932	rs13541940	22567332	0.00091468
6	AX-76942590	rs314642854	2983519	0.000918617
22	AX-76272684	rs14286636	3898257	0.000918617
28	AX-76384286	rs316707962	414750	0.000918617
3	AX-76593721	rs14400044	95923163	0.000931876
2	AX-76035551	rs317625085	1408079	0.000939613
10	AX-80854914	rs315521186	10903807	0.000941578
2	AX-80778089	rs13732007	125815069	0.000950506
12	AX-75697777	rs315417792	16645051	0.000950506
13	AX-75762460	rs317401679	6785744	0.000950506
3	AX-76594603	rs314686482	96323785	0.00095283
1	AX-75509977	rs317769195	71024639	0.000956622
21	AX-81003361	rs318166581	4905880	0.000956622
26	AX-76338146	rs314488294	2793323	0.000956622
2	AX-76016360	rs313914781	136090114	0.000958368
17	AX-75876032	rs15794181	7390469	0.000963805
3	AX-76594077	rs315796880	96074479	0.000964356
10	AX-75602505	rs15557945	1854099	0.000977272
10	AX-75576798	rs314024649	12324335	0.000977272
20	AX-76203877	rs312947033	12644031	0.000977272
3	AX-76534950	rs16296417	68272198	0.000980762
12	AX-75678509	rs14978854	9928992	0.000981489
21	AX-76255690	rs13630444	6327454	0.000984209
5	AX-76787363	rs317469875	17227232	0.000992768
4	AX-76610856	rs314654456	13873312	0.000998924
20	AX-76212738	rs313888983	3222844	0.00100075
10	AX-75577130	rs313953665	12419751	0.00100115
12	AX-75697531	rs317607854	16559990	0.00100115
9	AX-77178409	rs314000025	592022	0.00100371
10	AX-75576232	rs314508464	12162206	0.0010127
2	AX-76172661	rs10722401	8644933	0.00101272
1	AX-75556806	rs312602580	94152986	0.00101701
1	AX-75519373	rs314676001	76175636	0.00101809
21	AX-76256711	rs14716757	6566873	0.00101934
13	AX-75735556	rs14061368	12141019	0.00102098
6	AX-76959203	rs315228181	4578626	0.00102622
18	AX-75890747	rs314539412	2144317	0.00102699
2	AX-75984400	rs316693050	119224787	0.00103194
6	AX-76951016	rs314248257	32865705	0.00103246
22	AX-76273057	rs312470642	3947860	0.00103246
20	AX-76225263	rs313586306	7727267	0.00103323
1	AX-75384759	rs316696845	189078565	0.00103944
3	AX-76576297	rs318216244	87886433	0.00104013
22	AX-76272196	rs315599028	3831944	0.00104037
2	AX-80806534	rs16113868	117314981	0.00104294
2	AX-75982412	rs316366910	118177510	0.00104294
3	AX-76593877	rs317309249	95991812	0.00104422
15	AX-75833572	rs315554170	4297496	0.00104472
6	AX-76938630	rs14590122	28253040	0.00105414
2	AX-80758641	rs15145401	115117294	0.00105534
2	AX-75986810	rs15149170	120717083	0.00105534
9	AX-77175180	rs314344544	480182	0.00105534
9	AX-77131047	rs314201737	1146843	0.0010609
17	AX-75876008	rs315285185	7383941	0.0010609
1	AX-75556821	rs313738660	94162010	0.0010621
2	AX-76033759	rs314352466	144664027	0.0010643
24	AX-76306691	rs315114957	3037562	0.00106517
2	AX-75991411	rs14246261	123033076	0.00106519
10	AX-75618594	rs314805823	6714022	0.0010668
2	AX-75963881	rs14126714	1040812	0.00107835
10	AX-75576588	rs318172876	12258763	0.00108886
13	AX-75734517	rs313061281	11721823	0.00110247
3	AX-76398094	rs14407564	103736785	0.00110944
1	AX-75513129	rs13997245	72425267	0.00111964
3	AX-76589990	rs314090535	94244637	0.00112316
2	AX-75995528	rs315303590	125091763	0.00113066
2	AX-75981051	rs314190979	117461687	0.00113169
3	AX-76432072	rs315852877	19596805	0.00113169
10	AX-75605972	rs313698286	2692607	0.00113207
0	AX-76056302	---	---	0.00113335
17	AX-80939176	rs314848583	6696486	0.00113827
0	AX-75184712	---	---	0.00113878
3	AX-76577135	rs13698159	88290832	0.00113942
4	AX-76615128	rs317806567	16161018	0.00113989
1	AX-75477473	rs312636470	55781734	0.00114234
2	AX-80874003	rs15114357	68524387	0.0011585
9	AX-77125712	rs316972476	969507	0.00116063
2	AX-76150191	rs14205323	75172417	0.00117704
10	AX-75576837	rs318103365	12337117	0.00117996
1	AX-75527250	rs313655759	79911394	0.00119727
3	AX-76575808	rs14392130	87662296	0.00119727
4	AX-76605441	rs15493710	11001735	0.00119976
8	AX-77113119	rs316497081	5517092	0.00119976
10	AX-75605421	rs315466705	2512066	0.00119976
5	AX-76779023	rs315988281	13503935	0.00120053
3	AX-76393068	rs317914236	101557563	0.0012017
21	AX-76257261	rs314687534	6703567	0.0012024
1	AX-75477846	rs13870315	55958021	0.00120266
2	AX-75990401	rs14245766	122545666	0.00120558
4	AX-76638696	rs314663751	28869005	0.00120558
10	AX-80769508	rs312473910	12293575	0.00123277
3	AX-76572478	rs14390003	86150700	0.00124084
3	AX-76494761	rs312648885	49817660	0.00125244
3	AX-76494768	rs16274921	49820228	0.00125244
2	AX-76170081	rs15883773	8500005	0.00125269
13	AX-75758582	rs14052986	5346947	0.00126333
3	AX-76594703	rs317648452	96361285	0.00126403
3	AX-76594172	rs317733798	96121730	0.00126665
2	AX-75992373	rs16127477	123514161	0.00126821
3	AX-76577565	rs315113759	88487960	0.00127123
3	AX-76581209	rs315232023	90456364	0.00127123
3	AX-76581229	rs312573601	90464963	0.00127123
5	AX-76885899	rs313771568	7121850	0.00127123
13	AX-75758197	rs14053167	5196029	0.00127124
13	AX-80845872	rs13727049	5350579	0.00127202
21	AX-80967299	rs313693459	5020687	0.00127319
2	AX-80861428	rs315333454	120729421	0.00127628
2	AX-76138196	rs15058945	6764278	0.00127921
1	AX-75513113	rs318153164	72420903	0.00128294
13	AX-75756759	rs313736309	4638304	0.00128429
2	AX-76016321	rs316898953	136070513	0.00128542
4	AX-76701033	rs318104739	60810185	0.00129165
1	AX-75556847	rs313688213	94178769	0.00129815
2	AX-75986944	rs317170727	120789466	0.00130298
3	AX-76601852	rs312727092	99529405	0.00130298
20	AX-76200384	rs317906292	11336845	0.00130997
3	AX-76602012	rs316348251	99715870	0.00131391
13	AX-75734574	rs15701341	11746679	0.00132515
5	AX-76885931	rs14511125	7136077	0.00132772
2	AX-76091019	rs318144948	41984300	0.00132981
2	AX-75986570	rs316577522	120587809	0.00132981
11	AX-75668031	rs313796815	6549622	0.00132981
3	AX-80925227	rs80743839	37835541	0.00134309
2	AX-76130354	rs313262514	599132	0.00135407
1	AX-75246414	rs14885342	127022016	0.001369
2	AX-75988145	rs317699911	121443804	0.00136901
2	AX-75988147	rs14244201	121444370	0.00136901
13	AX-75753258	rs317076234	3217866	0.00136901
3	AX-76530142	rs14371281	66171098	0.00137234
7	AX-76985545	rs312767500	14902212	0.00138175
2	AX-75981948	rs312786677	117926627	0.00138885
3	AX-76543975	rs315905466	72588212	0.00140043
3	AX-76547055	rs314559511	74110466	0.00140043
4	AX-76607313	rs16362666	11984249	0.00140522
8	AX-77113903	rs316183414	5843033	0.00140535
13	AX-75753300	rs314503142	3235732	0.00140806
13	AX-75753287	rs14055334	3228539	0.00142236
13	AX-75753343	rs316894480	3252311	0.00142236
3	AX-76454756	rs318122802	30934772	0.00143149
1	AX-75477815	rs313740707	55942426	0.0014346
22	AX-76260141	rs314458594	1381058	0.00143495
9	AX-77176363	rs314522308	518425	0.00144121
4	AX-76616074	rs312870736	16736504	0.00144193
2	AX-76134197	rs15112059	66403861	0.00144436
12	AX-75697839	rs316392724	16667164	0.00146245
10	AX-80755556	rs313750979	4518205	0.00146395
2	AX-80796760	rs315469144	91229619	0.00147807
1	AX-75504685	rs318037528	68507955	0.00147918
10	AX-75606206	rs318135373	2766276	0.00149329
5	AX-76795858	rs314648077	21019940	0.0014958
3	AX-76467013	rs318000433	36821800	0.00149671
18	AX-75890244	rs315436351	1983587	0.00149671
28	AX-76386704	rs16209187	467554	0.00149671
4	AX-76620680	rs313126829	19605504	0.00150443
1	AX-75411524	rs313815546	2411770	0.00150546
22	AX-80824851	rs16183862	3897526	0.00151384
3	AX-76572807	rs16316034	86289506	0.00151515
22	AX-76272091	rs316420799	3813938	0.00151642
3	AX-76467653	rs14341730	37101918	0.00151659
13	AX-75755773	rs315233718	4243195	0.00151746
3	AX-76580610	rs317031620	90160375	0.00151889
3	AX-76580630	rs313225133	90173015	0.00151889
3	AX-76587962	rs314125614	93367548	0.00151895
4	AX-76610909	rs317439574	13903035	0.0015354
17	AX-75860098	rs313686185	2721681	0.00153693
2	AX-76121377	rs315075702	5841179	0.00154053
3	AX-76580775	rs15424855	90254460	0.00154348
1	AX-75499168	rs314461194	66032756	0.00154438
2	AX-75987353	rs318180630	121018129	0.00154438
3	AX-80801023	rs15422377	88149917	0.00155899
2	AX-80784842	rs313154920	114734415	0.00156012
13	AX-75753274	rs14991579	3224402	0.00156027
13	AX-75753411	rs313162506	3281476	0.00156027
3	AX-76575393	rs317663269	87481843	0.00156198
3	AX-80975729	rs314501062	89799363	0.00156652
13	AX-75734713	rs313238580	11808338	0.00156652
3	AX-76572810	rs314817504	86290828	0.00156785
11	AX-75660907	rs80708096	4070812	0.00158039
1	AX-75486100	rs316692024	59804328	0.0015858
10	AX-75606401	rs313867775	2831242	0.0015858
2	AX-75977530	rs313578976	115527365	0.00159048
12	AX-75699640	rs315411348	17267553	0.00159324
2	AX-75986353	rs315132928	120474564	0.00159425
2	AX-80802297	rs315980239	121437595	0.00159425
2	AX-75997569	rs14249598	126130294	0.00159441
3	AX-76589989	rs317691066	94244367	0.00159747
3	AX-76593747	rs317093309	95934035	0.00159747
22	AX-76272218	rs312427092	3834666	0.00159747
4	AX-76665244	rs316874429	42664137	0.00160073
13	AX-75760222	rs313629917	5981816	0.00160073
10	AX-75583210	rs315238720	14150910	0.00160405
3	AX-76532386	rs16294570	67111347	0.00161459
17	AX-75872741	rs317847290	6491864	0.00161982
2	AX-75978170	rs317383738	115900395	0.00162887
2	AX-75980018	rs317353625	116913579	0.00162887
3	AX-76580803	rs313586671	90270691	0.00162887
10	AX-80911703	rs16750625	1881034	0.00162887
5	AX-76790814	rs317586190	18762068	0.00163068
3	AX-76579923	rs317687766	89815392	0.00163447
3	AX-76580007	rs318079017	89849993	0.00163447
12	AX-75718750	rs313281873	6051113	0.00163571
10	AX-80988306	rs313624078	1853781	0.00164056
17	AX-75860264	rs314330277	2764870	0.00164056
13	AX-75758503	rs313150479	5323755	0.00165199
13	AX-80744138	rs14053003	5331174	0.00165199
2	AX-80947575	rs15089001	41689352	0.00165208
13	AX-75755943	rs314981804	4312184	0.00165287
13	AX-75734068	rs315489486	11548599	0.00165287
21	AX-76248371	rs316403296	4783181	0.00165287
28	AX-76384271	rs317870703	414526	0.00165287
10	AX-75605733	rs315358677	2614644	0.00165523
3	AX-76601833	rs15441701	99506092	0.00165575
1	AX-80774753	rs315214756	71229545	0.00165604
2	AX-76148988	rs16038452	74529289	0.00165604
3	AX-76508230	rs316055089	56033018	0.00165604
1	AX-75540961	rs13898677	86500271	0.00166202
1	AX-75540977	rs312746309	86507396	0.00166202
3	AX-76531100	rs313042388	66571748	0.00166202
3	AX-76580271	rs315396659	89982647	0.00166307
4	AX-76620766	rs13576156	19674600	0.00166307
14	AX-75801400	rs317524381	5975173	0.00166671
22	AX-76271562	rs315343181	3733903	0.00166692
2	AX-80812818	rs315701140	1436405	0.00167073
1	AX-75513512	rs313706005	72619475	0.00167353
3	AX-80774344	rs318020549	96415107	0.00167353
4	AX-76704859	rs13548586	62592100	0.00167353
3	AX-76574466	rs314633617	87046481	0.00167412
25	AX-76324264	rs16072104	1313692	0.00167412
10	AX-75575542	rs315581120	11987674	0.00167753
1	AX-75486075	rs315801773	59785601	0.00167771
2	AX-80829186	rs317549467	125810743	0.00167771
22	AX-76271327	rs313395711	3704404	0.00167771
6	AX-76951049	rs16567563	32876852	0.00167823
22	AX-76271039	rs317942707	3666291	0.00167823
2	AX-75963898	rs315197164	1040880	0.00168484
2	AX-75995370	rs316530951	125016125	0.00168552
2	AX-75962576	rs80752629	107672590	0.00169239
3	AX-76576854	rs14392934	88159338	0.00171148
3	AX-76541126	rs318001780	71308904	0.00172822
13	AX-75759530	rs314849707	5708863	0.0017292
4	AX-76610760	rs316959937	13819018	0.00174393
3	AX-80824883	rs317301957	95974437	0.00174546
2	AX-76090579	rs14169513	41679101	0.00174993
3	AX-76432070	rs16233966	19595771	0.0017502
2	AX-76033712	rs315537155	144638561	0.00175827
2	AX-76033754	rs317551182	144661590	0.00175827
2	AX-76033837	rs315407898	144701970	0.00175827
3	AX-76593792	rs318170546	95955181	0.00175827
5	AX-80799443	rs317866400	18947934	0.00175827
2	AX-75977616	rs316555887	115576500	0.00175867
2	AX-75996935	rs16133347	125804408	0.00177294
3	AX-76393778	rs317880040	101870097	0.00177934
21	AX-76257497	rs317655411	6758942	0.00177934
1	AX-75477740	rs13654422	55905228	0.00178003
18	AX-80995600	rs14107651	2173489	0.00178075
0	AX-75868801	---	---	0.00179426
3	AX-76579836	rs314423436	89779967	0.00179541
3	AX-76579995	rs315470859	89844397	0.00179541
11	AX-75668349	rs315362624	6669978	0.00180253
4	AX-76764115	rs313916719	9586629	0.00181496
4	AX-80813891	rs315156874	44487368	0.00182318
13	AX-75743245	rs80572071	15033268	0.00182318
2	AX-77279878	rs14187567	57784252	0.00182327
2	AX-80816406	rs15149527	121022241	0.00182492
2	AX-75997496	rs317256379	126095250	0.00182499
2	AX-75995356	rs16131286	125009656	0.0018414
2	AX-75984521	rs313898534	119284687	0.00185408
20	AX-76227782	rs317516249	8687420	0.00185607
1	AX-75513168	rs313277616	72439700	0.0018565
2	AX-76137859	rs316877594	68322173	0.00186082
12	AX-75697269	rs313297840	16464577	0.00186277
2	AX-75959919	rs315690557	106289130	0.00186384
20	AX-76230167	rs317294568	9624651	0.00187039
13	AX-75761775	rs14051654	6548052	0.00189037
2	AX-76048074	rs14145399	17525816	0.00189333
2	AX-75991417	rs14246276	123035585	0.00189333
3	AX-80942776	rs315064145	89807798	0.00189333
5	AX-76779033	rs14517844	13508476	0.00189333
5	AX-76787344	rs317758361	17220601	0.00189333
10	AX-75624483	rs14946500	8567732	0.00189333
10	AX-75574987	rs14007746	11831791	0.00189333
17	AX-80862226	rs316278181	7425000	0.00189699
3	AX-76581898	rs316776417	90747682	0.0018981
10	AX-75606379	rs316861500	2824375	0.0018981
1	AX-75477785	rs314460730	55928103	0.00189832
2	AX-75991459	rs317471523	123058147	0.00189832
2	AX-75976569	rs317543711	115014621	0.00190007
2	AX-76128568	rs317287453	6252456	0.00190581
8	AX-77080817	rs317522103	19310142	0.00190829
2	AX-80929382	rs312493107	117097486	0.00191251
3	AX-80971452	rs16319138	88276542	0.00192465
2	AX-75992419	rs312611338	123535774	0.00192491
2	AX-75984448	rs315377200	119244153	0.0019413
1	AX-75392798	rs13816159	192171883	0.00195312
2	AX-76133793	rs317758815	66149800	0.00197436
13	AX-75753129	rs317297477	3171784	0.00198093
3	AX-76602089	rs317552989	99743621	0.0019836
2	AX-80959872	rs313413993	79145360	0.00199723
2	AX-76137891	rs15114258	68340574	0.00199886
22	AX-76272658	rs315939722	3895162	0.00199957
3	AX-80755856	rs317447197	18927246	0.00200193
5	AX-76778632	rs317505706	13325504	0.00200193
12	AX-75697275	rs315590244	16466840	0.00200193
3	AX-76582363	rs316006338	90950760	0.00200786
10	AX-75605162	rs13677185	2400875	0.00200786
10	AX-75589336	rs314139361	15947197	0.00200971
3	AX-76580336	rs312958223	90018612	0.00201123
3	AX-76580434	rs312418129	90063933	0.00201123
3	AX-76580583	rs317154274	90147899	0.00201123
3	AX-76580658	rs315360448	90189012	0.00201123
3	AX-76580679	rs312874922	90202099	0.00201123
10	AX-75606121	rs315546380	2738980	0.00201123
10	AX-75606133	rs315516980	2741185	0.00201123
10	AX-75606141	rs313018339	2743917	0.00201123
13	AX-75734094	rs315869924	11561199	0.00201123
21	AX-76249293	rs14285025	4993587	0.00201215
1	AX-75382189	rs317962301	188166518	0.00201943
2	AX-76016266	rs16139692	136041290	0.00201943
3	AX-76539954	rs15385788	70815091	0.00202264
7	AX-76986493	rs16589816	15257225	0.0020228
2	AX-80925644	rs314882178	115527686	0.00202954
2	AX-75977548	rs314009522	115540016	0.00202954
2	AX-75977554	rs317459707	115543255	0.00202954
13	AX-75733915	rs314713795	11484846	0.00203428
3	AX-76430693	rs316163616	18946053	0.00203623
13	AX-75758437	rs317303365	5293539	0.00203623
1	AX-75478329	rs312815044	56185167	0.00203679
1	AX-75499276	rs15299329	66079373	0.00203679
2	AX-75986974	rs15149303	120806487	0.00203679
22	AX-76270955	rs314853799	3654066	0.00203679
22	AX-76271085	rs312437084	3671525	0.00203679
3	AX-76501206	rs315477959	52860666	0.00203697
3	AX-76467510	rs13800008	37031575	0.00203904
13	AX-75762005	rs312562499	6631439	0.00203904
12	AX-75723219	rs315035170	7582702	0.00205042
3	AX-76553458	rs317105629	77065380	0.0020705
3	AX-80940971	rs315990865	89786343	0.00208148
3	AX-76579870	rs312329830	89797477	0.00208148
3	AX-76587183	rs315192702	93049644	0.00208148
4	AX-76604169	rs16360347	10372929	0.00208148
6	AX-76959120	rs315015414	4545584	0.00208148
13	AX-75760656	rs312346417	6155925	0.00208148
17	AX-75868180	rs14101057	5123296	0.00208148
22	AX-80792337	rs315094280	3602975	0.00208148
22	AX-76270616	rs15189250	3605301	0.00208148
2	AX-75984522	rs315823172	119285274	0.00208175
3	AX-80930855	rs315549928	97023720	0.0020886
2	AX-75977650	rs313201431	115595277	0.00208862
1	AX-75312861	rs14720600	15476119	0.00209168
4	AX-76656975	rs313607381	38310401	0.00209271
5	AX-80875716	rs314586201	8621041	0.00209311
2	AX-75986856	rs14243249	120740020	0.00209676
3	AX-76590204	rs314723042	94330932	0.00210133
2	AX-76180175	rs315739264	91220879	0.00210487
2	AX-75968458	rs314743830	110757420	0.00210487
3	AX-76408236	rs316559435	107975748	0.00210487
28	AX-76383541	rs314998614	3849578	0.00210487
1	AX-75454196	rs312885976	44566685	0.00211185
1	AX-75556801	rs13906901	94149983	0.00211185
3	AX-76593698	rs314481023	95914216	0.00211185
1	AX-75432816	rs314210188	34416422	0.00212753
2	AX-75980238	rs317255883	117022223	0.00212753
13	AX-75754160	rs312897552	355617	0.00212753
13	AX-75761691	rs312648256	6517678	0.00212753
3	AX-76585615	rs313951870	92349903	0.00212896
6	AX-76937311	rs317956559	27772473	0.0021342
12	AX-75727671	rs13611290	9050498	0.0021342
5	AX-76793259	rs315701123	19865069	0.00213896
1	AX-75385491	rs314218593	189336788	0.00214195
1	AX-80967491	rs313494884	67224467	0.00214228
2	AX-75980402	rs313664479	117109343	0.00214291
2	AX-75996834	rs15153620	125752058	0.0021435
1	AX-75313991	rs315448190	158955803	0.0021447
3	AX-76586466	rs313279713	92754414	0.00214868
10	AX-75571484	rs316266486	10863158	0.00215026
7	AX-77031402	rs317809389	32115682	0.0021542
2	AX-76037813	rs15862132	1418526	0.00215722
10	AX-75575150	rs313884642	11874228	0.00215759
5	AX-76889836	rs15657812	8820113	0.00216079
1	AX-75478299	rs14828400	56168790	0.0021635
13	AX-75758483	rs314610700	5314710	0.00216358
13	AX-75758514	rs317999666	5327416	0.00216358
13	AX-75758536	rs14989644	5333613	0.00216358
13	AX-75758603	rs316346042	5354024	0.00216358
13	AX-75769037	rs314007370	9445712	0.00216358
0	AX-76850059	---	---	0.00216852
4	AX-76622564	rs313679220	20654377	0.00217162
2	AX-75978166	rs13811672	115897884	0.00217176
3	AX-76580778	rs317710071	90256163	0.00217431
2	AX-76134205	rs313392956	66408738	0.00218169
3	AX-76577215	rs315275310	88329485	0.0021912
3	AX-76577250	rs317050567	88340404	0.0021912
21	AX-76249432	rs313232683	5026749	0.0021912
23	AX-76283108	rs314810655	2801157	0.00219775
2	AX-76061470	rs14154064	25168723	0.00220124
2	AX-75980572	rs13729116	117208584	0.00220124
2	AX-75980868	rs318226409	117353024	0.00220124
4	AX-80920402	rs313323964	61772657	0.00220124
4	AX-76703153	rs14480281	61826063	0.00220124
2	AX-75980246	rs315801539	117030313	0.00220177
12	AX-75719350	rs14036303	6246182	0.0022112
1	AX-75513150	rs80584989	72435421	0.00221651
3	AX-76564774	rs312536892	82300027	0.00221651
6	AX-77276092	rs13562796	4361075	0.00221733
10	AX-75616913	rs15571351	6158085	0.00222009
2	AX-76046387	rs14127453	1621515	0.00222095
1	AX-75477853	rs314574946	55963521	0.00222486
2	AX-75988211	rs313423619	121473550	0.00222666
3	AX-76547198	rs16301197	74178365	0.00222921
27	AX-76365409	rs14303946	4074325	0.0022394
1	AX-75385678	rs15548408	189396340	0.00225405
1	AX-75495851	rs14837061	64552344	0.00225805
2	AX-75976645	rs315672554	115051640	0.00226039
2	AX-75981645	rs313250353	117767646	0.00226772
4	AX-80992451	rs314739465	61883461	0.00228091
0	AX-75527409	---	---	0.00228254
3	AX-76601730	rs313786884	99463597	0.00228451
12	AX-75691949	rs312589790	14712234	0.00228451
2	AX-76156565	rs15860422	738900	0.00228702
1	AX-75267641	rs314145582	136758445	0.00228932
1	AX-75384465	rs317597986	188977572	0.00229017
2	AX-80801455	rs80579549	115016224	0.00229019
12	AX-75697795	rs15666565	16652211	0.00229019
12	AX-75697827	rs316886999	16663055	0.00229019
13	AX-80941203	rs313622611	6483579	0.00229019
21	AX-76248377	rs317934177	4784532	0.00229019
1	AX-75497991	rs317070266	65501814	0.00229122
5	AX-76788265	rs317905413	17631402	0.00229873
22	AX-76271960	rs14286697	3795317	0.00230419
9	AX-77156791	rs317325011	20603784	0.00230627
3	AX-76553668	rs316393947	77162522	0.00230689
4	AX-76605973	rs315881370	11291219	0.00230689
14	AX-75802773	rs317490074	6438202	0.00230689
2	AX-75970509	rs315541759	111767566	0.00231208
1	AX-80944100	rs312388923	146156556	0.00232074
3	AX-76584000	rs313121654	91650462	0.00233028
2	AX-75977720	rs312969706	115635016	0.00233479
2	AX-76176532	rs317465753	89291346	0.002338
2	AX-75984445	rs315802632	119243438	0.00233941
2	AX-75984525	rs314091538	119287970	0.00233941
2	AX-80923501	rs14242140	119316622	0.00233941
3	AX-76593950	rs312871828	96027050	0.00233941
6	AX-76959233	rs313548083	4588275	0.00233941
5	AX-76889114	rs317026407	8526798	0.0023434
4	AX-76610897	rs317648316	13896625	0.00234812
4	AX-76620758	rs312402944	19670146	0.0023537
4	AX-76764601	rs312509391	9797252	0.00235815
3	AX-76544588	rs14377513	72894568	0.00236018
21	AX-76246547	rs312719754	4380829	0.00236018
4	AX-80944157	rs14429378	11943990	0.0023606
4	AX-80893153	rs318127435	16604238	0.00237093
13	AX-75763028	rs15678944	7003011	0.00237094
13	AX-75734176	rs314334473	11594686	0.00237094
20	AX-76225523	rs312383592	7820773	0.00237683
2	AX-76148992	rs314136587	74532575	0.00237784
3	AX-76552472	rs312516749	76611199	0.00237846
3	AX-76595013	rs315040361	96501287	0.00237846
2	AX-76149193	rs315032682	74640147	0.00238805
2	AX-75980561	rs317802148	117199603	0.00238805
3	AX-76594628	rs313996331	96333024	0.00238805
11	AX-80865029	rs14962342	7956365	0.00238805
10	AX-75601556	rs315588159	1829627	0.00239045
28	AX-80965972	rs314400311	3518253	0.00239773
1	AX-80919594	rs316151712	126889355	0.00240241
1	AX-75246180	rs15417493	126902418	0.00240241
2	AX-76125608	rs313156067	6077498	0.00240241
3	AX-80852867	rs313841854	86056384	0.0024101
3	AX-76589421	rs316976551	93994118	0.0024101
5	AX-76891797	rs312501314	9683095	0.0024101
28	AX-76386204	rs317253143	453778	0.0024101
1	AX-75532486	rs15326367	82499955	0.00241197
1	AX-80773008	rs314541079	62437679	0.00241378
17	AX-75866541	rs15031678	4644202	0.00241755
3	AX-76587943	rs315027292	93360545	0.00242682
3	AX-76430657	rs315386253	18930285	0.00242773
13	AX-75734183	rs317502927	11599232	0.00244023
1	AX-75301421	rs15473261	153085659	0.00244274
3	AX-76392152	rs14313837	10061834	0.00244274
0	AX-75890037	---	---	0.00244354
1	AX-75446341	rs313171137	40682205	0.00244354
2	AX-80929371	rs317603046	123299671	0.00244354
6	AX-80987968	rs317246339	32637905	0.00244591
21	AX-80813975	rs314044647	4596856	0.00244766
1	AX-75433557	rs312398624	34738350	0.00245041
1	AX-75556772	rs313087151	94138095	0.00245376
2	AX-75998064	rs14249822	126387111	0.00245376
2	AX-76028969	rs16149592	142244145	0.00245376
3	AX-76431772	rs315094278	19445209	0.00245376
2	AX-75996906	rs315059750	125789958	0.00245935
10	AX-75606149	rs14001549	2747955	0.00245935
10	AX-75606163	rs313734016	2751247	0.00245935
17	AX-75859679	rs15803246	2586654	0.00245935
10	AX-75606202	rs314154557	2764804	0.0024688
19	AX-75919846	rs316020846	1399941	0.00246942
13	AX-75762798	rs313651403	6911058	0.00247602
4	AX-80748656	rs316712778	49023547	0.0024818
10	AX-75605376	rs315934336	2480349	0.00248857
4	AX-76622373	rs314240800	20557893	0.00249868
7	AX-77010708	rs16573422	2388741	0.00249879
2	AX-76121820	rs15057865	5870376	0.00249998
2	AX-76126869	rs15107959	62514810	0.00249998
3	AX-76580114	rs316137691	89897723	0.00249998
3	AX-76595049	rs16328627	96515422	0.00249998
3	AX-76601743	rs315971614	99469576	0.00249998
4	AX-76704610	rs318040893	62470426	0.00249998
4	AX-76704613	rs15600175	62471175	0.00249998
9	AX-77187709	rs14659355	905959	0.00249998
13	AX-75753345	rs15688187	3253628	0.00249998
2	AX-75985255	rs313566250	119736745	0.00250499
10	AX-75624327	rs16073897	8520905	0.00250499
23	AX-76287911	rs13622577	3848378	0.00250499
2	AX-76149084	rs317323172	74586437	0.00251242
20	AX-76225287	rs315922908	7736489	0.00251511
21	AX-76257071	rs16719819	6663141	0.00252024
22	AX-76272213	rs15188367	3833963	0.00252024
11	AX-75678261	rs312449989	9910525	0.0025281
17	AX-75860208	rs15033086	2749662	0.00253136
13	AX-75735357	rs14997625	12070336	0.00254141
1	AX-75552240	rs316542609	91854889	0.00255123
2	AX-80913108	rs316417285	5838007	0.00255166
21	AX-76256424	rs15186860	6480137	0.00255583
3	AX-76580624	rs313765280	90170658	0.00255711
3	AX-76587873	rs316407699	93334738	0.00255711
2	AX-75996941	rs15153673	125807928	0.00255738
25	AX-76323272	rs314166606	1111642	0.00255867
1	AX-75385594	rs314803385	189368736	0.00256063
2	AX-76112923	rs314613775	5400299	0.00256363
2	AX-76115523	rs14132122	5545046	0.00256363
2	AX-76033326	rs14127191	1398109	0.00256479
9	AX-77162923	rs312861251	22468866	0.00256857
4	AX-76656959	rs315163357	38301671	0.00257025
6	AX-80942247	rs317744281	29659381	0.00257518
5	AX-76790600	rs16474315	18660435	0.00257786
25	AX-76329772	rs312592049	776882	0.00257786
1	AX-75246207	rs312384697	126916468	0.00258221
0	AX-76577910	---	---	0.00259863
14	AX-75804720	rs313715577	7088075	0.00259863
2	AX-76148983	rs316861289	74527668	0.00260078
2	AX-76016301	rs315795288	136064988	0.00260078
4	AX-76656786	rs314911549	38200472	0.00260078
3	AX-76586570	rs317685451	92802085	0.00260165
1	AX-75433879	rs317656851	34877012	0.00260402
1	AX-80791752	rs316772639	40682625	0.00260402
1	AX-75477726	rs13654418	55898844	0.00260402
1	AX-75477847	rs13870317	55958115	0.00260402
2	AX-75962677	rs317162047	107728400	0.00260402
13	AX-80862186	rs15682118	5899484	0.00260402
2	AX-75973610	rs312366226	113387049	0.00260904
4	AX-76667597	rs15479410	4317085	0.00260904
13	AX-75733920	rs14996818	11486369	0.00261063
1	AX-75499228	rs13880014	66058309	0.00261408
5	AX-80922660	rs317483357	7171420	0.00261722
1	AX-75531810	rs316151492	82155251	0.00262915
2	AX-76121476	rs313079007	5846332	0.00262915
2	AX-76137806	rs15058913	6742130	0.00262915
2	AX-80986790	rs315543071	117026793	0.00262915
3	AX-76391580	rs14313869	10038792	0.00262915
3	AX-76553462	rs316601027	77068447	0.00262915
6	AX-76942542	rs317320219	2982041	0.00262915
6	AX-76942625	rs14562269	2984712	0.00262915
13	AX-75755995	rs313154291	4330648	0.00262915
21	AX-76246225	rs15183740	4315053	0.00262915
23	AX-76283138	rs313423690	2809539	0.00262915
26	AX-76340094	rs313424618	3200057	0.00262915
2	AX-76138271	rs317995326	68556449	0.00263042
3	AX-76553511	rs314299234	77085001	0.00263636
3	AX-76553586	rs315274244	77120590	0.00263636
11	AX-80956352	rs312858886	1120718	0.00263636
20	AX-80892536	rs312725495	11499738	0.00263636
21	AX-76247753	rs312730798	4652618	0.00263636
22	AX-76272724	rs318012773	3902359	0.00263636
4	AX-76667729	rs315064772	4323125	0.00263811
13	AX-80913290	rs314337324	6505783	0.00264085
1	AX-75510422	rs313910606	71230459	0.00264835
3	AX-76571781	rs318056651	85837356	0.00264835
22	AX-76272075	rs16184056	3810662	0.00264835
2	AX-76127018	rs316157674	6163191	0.00265204
3	AX-76576688	rs14392774	88073164	0.00265204
10	AX-75606031	rs313608091	2708636	0.00265204
0	AX-77255269	---	---	0.00265459
3	AX-76593731	rs16327504	95927473	0.00265459
5	AX-76782760	rs315053463	15145182	0.00265459
6	AX-76958502	rs316893235	4314102	0.00265459
6	AX-76958516	rs312614750	4320095	0.00265459
13	AX-80906082	rs312788519	5276394	0.00265459
13	AX-75758476	rs14053039	5311691	0.00265459
13	AX-75758487	rs14053022	5317753	0.00265459
13	AX-75758496	rs13727052	5320610	0.00265459
13	AX-75758519	rs312895609	5328436	0.00265459
13	AX-75758636	rs312418495	5364876	0.00265459
13	AX-75758644	rs317840829	5368447	0.00265459
13	AX-75758650	rs312692411	5373269	0.00265459
3	AX-76553594	rs313304714	77126120	0.00265602
3	AX-76553678	rs314230337	77168153	0.00265602
4	AX-76638679	rs312944616	28857704	0.00265602
12	AX-80743095	rs313185338	17440472	0.00265602
10	AX-80904900	rs312917339	11146623	0.00265638
1	AX-75246449	rs315322923	127035318	0.0026599
28	AX-76384993	rs312369010	427927	0.00266698
2	AX-76109043	rs15057048	5131207	0.00267189
5	AX-76788545	rs312644443	17754215	0.0026757
2	AX-76066515	rs314020599	2719484	0.00268105
3	AX-76531153	rs317734921	66592441	0.00268105
3	AX-76552101	rs314893155	76447305	0.00268105
3	AX-76577191	rs13698162	88314424	0.00268105
21	AX-80745726	rs312338692	6701481	0.00268631
2	AX-76158308	rs316294763	79214793	0.00268927
10	AX-75571182	rs14947388	10769619	0.00270079
1	AX-75481801	rs312283256	57786300	0.00270343
10	AX-75624477	rs313467798	8566875	0.00270584
5	AX-76778626	rs318147339	13322165	0.00271273
6	AX-76951632	rs317773432	33067701	0.00271284
2	AX-75991420	rs312701121	123036126	0.00272032
8	AX-77080604	rs316520546	19214191	0.00272386
2	AX-75990785	rs315180895	122738739	0.00273292
24	AX-76301310	rs317497172	1737679	0.00273354
1	AX-75410344	rs16686440	228746	0.00273416
22	AX-76272001	rs312383473	3799825	0.00273432
2	AX-76110679	rs318093904	5243110	0.00273879
3	AX-76601861	rs14403559	99533488	0.00274005
3	AX-76582033	rs318086208	90799839	0.00274082
2	AX-75982376	rs313604402	118157634	0.002758
4	AX-76620761	rs315285098	19672454	0.002758
4	AX-76620764	rs313487361	19673947	0.002758
14	AX-75793125	rs14071537	3326926	0.00275996
3	AX-76547223	rs16301199	74191379	0.00276567
3	AX-76547334	rs313706357	74252950	0.00276567
3	AX-76586388	rs314486356	92720094	0.00276567
2	AX-80967819	rs15109137	63740163	0.00276968
2	AX-76150977	rs314437995	75553424	0.00276968
15	AX-75820243	rs312265081	11353007	0.00276968
1	AX-75385620	rs317072066	189375866	0.00277223
1	AX-75530532	rs316762810	81517983	0.00278601
2	AX-76016273	rs313820909	136044896	0.00278601
3	AX-80969550	rs318236501	90797955	0.00278601
2	AX-76174351	rs312585254	88145080	0.00278884
2	AX-75982768	rs313768558	118344293	0.00278911
4	AX-80831823	rs13643962	11675759	0.00278911
7	AX-76987330	rs14610947	15615978	0.00279804
2	AX-80952512	rs313651596	136327964	0.00280088
2	AX-80847327	rs315606909	75158606	0.00280122
3	AX-80901445	rs314478764	76078745	0.00280393
13	AX-75759894	rs13726924	5853603	0.0028143
5	AX-76791432	rs312358996	19032853	0.00282113
3	AX-76580665	rs315161336	90193242	0.00282402
2	AX-75975953	rs317729556	114678447	0.00283174
1	AX-75541041	rs314551833	86540761	0.0028416
3	AX-76576359	rs317751307	87921786	0.0028416
21	AX-80923333	rs14284941	4698629	0.0028416
10	AX-75570781	rs316582226	10653680	0.00284526
5	AX-76891314	rs14513807	9462887	0.00284793
3	AX-76575602	rs312369775	87571313	0.00284987
2	AX-75986352	rs16118709	120473944	0.00285615
3	AX-76580079	rs314892164	89883271	0.00285615
3	AX-76580149	rs312624266	89917769	0.00285615
1	AX-80905632	rs312510983	72441733	0.00286387
14	AX-75800584	rs314778364	5694167	0.00286546
10	AX-75624462	rs315222145	8562060	0.00286613
3	AX-80965121	rs315771129	89960503	0.00286855
1	AX-75522222	rs312510436	77537826	0.00286984
2	AX-75959893	rs313642714	106272338	0.00286984
4	AX-76654774	rs313704429	37163030	0.00286984
21	AX-76255090	rs314733031	6195903	0.00286984
22	AX-76260029	rs316589391	1355823	0.00286984
28	AX-76386276	rs313062432	455612	0.00286984
1	AX-75480011	rs312981971	56968359	0.00287311
9	AX-77183392	rs313917878	762646	0.00287311
13	AX-75754176	rs314794917	356172	0.00287311
3	AX-76433885	rs16235037	20491322	0.0028757
1	AX-75558610	rs317244204	95036362	0.00287831
1	AX-75365129	rs313750549	181505025	0.00287831
5	AX-76889786	rs317774861	8801391	0.00287831
5	AX-80800343	rs317212882	8838406	0.00287831
6	AX-80750206	rs15811791	28247452	0.00287831
1	AX-75434240	rs315656612	35037831	0.0028903
5	AX-76781287	rs317379843	14506388	0.00289082
1	AX-80916827	rs317011541	59848878	0.00289118
12	AX-75697832	rs315873581	16665275	0.00289469
2	AX-76016262	rs317997023	136038539	0.00292057
13	AX-75760024	rs15682067	5910862	0.00292214
3	AX-80876669	rs315056041	65984065	0.00292263
6	AX-76937027	rs14589454	27662239	0.00292495
3	AX-76579893	rs317655705	89803314	0.00292664
12	AX-75686202	rs14042793	12745963	0.00292834
12	AX-75697446	rs14984338	16524707	0.00292834
20	AX-80762029	rs14276098	8495023	0.0029536
2	AX-76008420	rs315772781	1272929	0.00295788
1	AX-75477832	rs312754960	55950078	0.00296157
2	AX-75984446	rs316264120	119243852	0.00296157
2	AX-75996873	rs312618994	125773743	0.00296157
3	AX-76508223	rs16283610	56029902	0.00296416
11	AX-75668544	rs314090133	6732601	0.00296416
12	AX-75683031	rs14041799	11700298	0.00296416
2	AX-81002622	rs312749931	25182861	0.00296507
2	AX-75980706	rs317978311	117272805	0.00296981
3	AX-76432085	rs15288005	19604025	0.00298877
20	AX-76227759	rs313899014	8677737	0.00298877
12	AX-75696243	rs15665063	16104145	0.00298915
17	AX-75875898	rs313498163	7350214	0.00300884
4	AX-80844109	rs317851711	17956116	0.00300939
8	AX-77077190	rs14647625	17878039	0.00301293
20	AX-77280718	rs14280628	13040001	0.00304646
4	AX-76703276	rs16423487	61878503	0.00305696
1	AX-75487328	rs313383899	60414950	0.00305807
2	AX-76105784	rs316879073	4941264	0.00305848
3	AX-76580249	rs315334383	89970133	0.00307541
1	AX-75532433	rs315748697	82473776	0.00307694
3	AX-76580591	rs315675662	90151294	0.00307989
3	AX-76432060	rs314823993	19590075	0.00309184
10	AX-75624425	rs315674214	8549727	0.00309184
22	AX-80792814	rs316518637	3992988	0.00310268
2	AX-76133933	rs315236189	66241989	0.00311102
25	AX-76323200	rs317443173	1100953	0.0031147
0	AX-76149058	---	---	0.00313372
1	AX-75301165	rs315503743	152969387	0.00313372
3	AX-76589381	rs312396989	93975243	0.00313372
25	AX-76323164	rs314552016	1095786	0.00313372
13	AX-75759992	rs15682116	5900503	0.00313726
13	AX-75759999	rs314800738	5902570	0.00313726
12	AX-75697293	rs317491242	16474021	0.00314449
5	AX-76888376	rs315793461	8216981	0.00315389
4	AX-76610867	rs317765150	13881042	0.00316326
2	AX-75995515	rs317082253	125086424	0.00316411
10	AX-75606189	rs15562670	2760154	0.00316938
13	AX-75758472	rs14989660	5310608	0.00317689
13	AX-75758571	rs316640321	5343883	0.00317689
24	AX-76301423	rs315649959	1768749	0.00318134
14	AX-80807246	rs314213490	6201886	0.0031844
22	AX-76272345	rs316336288	3852595	0.00318496
2	AX-76164303	rs313431778	782455	0.00319214
4	AX-76638066	rs318162671	28525332	0.0031945
3	AX-76580380	rs316950191	90037634	0.0031955
4	AX-76703189	rs316223430	61838353	0.00319607
2	AX-76168750	rs317290698	8432837	0.0031999
2	AX-80873655	rs15060706	8528014	0.0031999
5	AX-76787433	rs15675713	17262075	0.0031999
5	AX-76882373	rs315049181	59255910	0.0031999
6	AX-76958554	rs15761107	4333784	0.0031999
10	AX-75602772	rs316685067	1863075	0.0031999
5	AX-76793643	rs313320959	20040262	0.00320209
1	AX-75288882	rs13955440	146627466	0.00320877
10	AX-75605083	rs316815667	2371971	0.00320877
20	AX-76224862	rs15169118	733380	0.00320877
3	AX-76408690	rs313649796	108151518	0.00321008
21	AX-76257013	rs312492545	6647477	0.00321044
10	AX-75573318	rs316170342	1039354	0.00322031
13	AX-80907394	rs315674047	6000650	0.00322637
28	AX-76386218	rs317722242	454100	0.00322637
2	AX-76127284	rs317357962	6178400	0.00323243
4	AX-76646129	rs316938186	32613208	0.00323597
12	AX-75727406	rs314772332	8953632	0.00324466
1	AX-75527586	rs313549497	80076974	0.00324719
2	AX-75991436	rs313877639	123047047	0.00324719
2	AX-75991461	rs313106079	123060308	0.00324719
3	AX-76495107	rs16275265	49993838	0.00324719
13	AX-75764915	rs312388061	7744074	0.00324719
2	AX-75975929	rs80688678	114668809	0.00324909
10	AX-75599362	rs314054815	18663913	0.00325258
5	AX-76882526	rs16523665	59323745	0.00325433
2	AX-75996362	rs13731878	125504254	0.00326286
1	AX-75432505	rs13750470	34283213	0.00326357
6	AX-76933341	rs314169835	26246621	0.00326444
2	AX-75980137	rs313858040	116976305	0.00326502
2	AX-75994057	rs313663639	124327243	0.00326502
2	AX-76028112	rs317709739	141854565	0.00326502
2	AX-76028115	rs316403332	141856289	0.00326502
6	AX-76937082	rs313855525	27689625	0.00326502
13	AX-75768525	rs315180269	9248721	0.00326502
22	AX-76270397	rs15189357	3574714	0.00326527
2	AX-77280380	rs14241916	118747461	0.00326568
3	AX-76433502	rs316655774	20290571	0.00326755
10	AX-80933593	rs13787208	8422336	0.00327405
1	AX-75353061	rs314306625	176514286	0.00327616
10	AX-75599725	rs313382221	18761621	0.00327616
3	AX-76576059	rs316463600	87772205	0.00327669
4	AX-76654976	rs16006788	37284095	0.00329331
10	AX-75605709	rs317401990	2605786	0.00329331
21	AX-76257151	rs317900621	6680755	0.00329331
28	AX-76383549	rs14307476	3850967	0.00330148
3	AX-76580411	rs315430060	90052709	0.00331654
2	AX-76004657	rs13538109	12902455	0.00333193
2	AX-75976097	rs14237834	114754354	0.00333193
6	AX-76934333	rs314141411	26626275	0.00333193
20	AX-76225288	rs313372576	7738138	0.00333193
2	AX-75991440	rs314505906	123050031	0.00333413
6	AX-76955368	rs15758210	3446995	0.00333413
13	AX-75758597	rs315962866	5352057	0.00334188
4	AX-76606063	rs315834017	11334800	0.00334396
10	AX-80840098	rs315323070	2691629	0.00334643
20	AX-76200262	rs315919841	11292760	0.00335319
2	AX-75957321	rs14126636	1006427	0.00335617
3	AX-76534774	rs315135427	68186847	0.00335617
25	AX-80939949	rs313706346	1360678	0.00335617
2	AX-76138189	rs14201670	68506918	0.0033563
2	AX-80990810	rs318149151	124334045	0.0033563
4	AX-76764576	rs15490875	9784402	0.0033563
5	AX-76791255	rs16474580	18963085	0.0033563
6	AX-76959112	rs16532233	4543835	0.0033563
11	AX-75675715	rs14023455	9067393	0.0033563
3	AX-80769071	rs315803248	89874548	0.00336021
1	AX-75416822	rs314690851	2675490	0.00336766
1	AX-75434945	rs312455188	35348728	0.00336766
2	AX-80938076	rs318017542	87850003	0.00336766
5	AX-76885995	rs13704971	7163652	0.00336766
13	AX-75755161	rs14054659	3989434	0.00336766
13	AX-75759828	rs13726927	5825922	0.00336766
14	AX-75774907	rs314457983	1113594	0.00337439
26	AX-76339585	rs314808465	3095720	0.00337471
10	AX-75624087	rs315278783	8445077	0.00338188
26	AX-76338140	rs15232289	2792525	0.00338188
3	AX-76553063	rs14381076	76887381	0.00338325
1	AX-75512327	rs16012691	72049349	0.00339315
3	AX-76433526	rs313810811	20299623	0.00339315
2	AX-80941301	rs316225775	125519470	0.00339449
1	AX-75522229	rs313852467	77545378	0.00339852
22	AX-76272052	rs315537078	3807906	0.00340504
1	AX-75363782	rs317160682	180959656	0.00340688
3	AX-76466951	rs312908493	36797285	0.00341598
2	AX-80764381	rs14196101	64460805	0.00341676
3	AX-76432486	rs314687532	19789490	0.0034189
21	AX-76247981	rs14284947	4701107	0.00342503
1	AX-75507689	rs16024532	69952921	0.00342895
12	AX-75709990	rs316104755	2938151	0.00342895
7	AX-80807943	rs315733937	2780286	0.00343963
2	AX-76061532	rs313842799	25195166	0.00344168
2	AX-76149069	rs317359366	74578310	0.00344168
2	AX-76149125	rs313255723	74602768	0.00344168
3	AX-76553766	rs315421811	77202437	0.00344168
10	AX-75573193	rs315947280	1035536	0.00344168
10	AX-75576765	rs314634130	12309883	0.00345019
3	AX-76553350	rs313385095	77014375	0.00345535
3	AX-76553390	rs315687650	77032386	0.00345535
4	AX-76615481	rs316594418	16371204	0.00345535
10	AX-80953572	rs312384332	10709045	0.00345535
21	AX-80839758	rs312270400	6200865	0.00345535
21	AX-76255400	rs15186171	6262764	0.00345535
6	AX-76934412	rs316482652	26657934	0.0034807
13	AX-75758224	rs14053114	5206877	0.0034807
3	AX-77281318	rs14393923	89964116	0.0034828
3	AX-76593922	rs317719031	96010338	0.0034926
1	AX-75513111	rs312904288	72418649	0.00349989
11	AX-75665104	rs80603820	5509606	0.00350327
11	AX-75633957	rs14025500	11752571	0.00350493
13	AX-75760254	rs317155892	5993519	0.00350493
2	AX-80967862	rs317720779	3575361	0.00350587
26	AX-76338124	rs313642188	2788157	0.00352476
1	AX-75287861	rs313685903	146157118	0.00352825
2	AX-76150050	rs316823770	75108582	0.00352825
3	AX-76541063	rs317157963	71283080	0.00352825
3	AX-76547246	rs314500601	74206023	0.00352825
3	AX-76573111	rs13697308	86415408	0.00352825
1	AX-75251152	rs317392956	129273243	0.00352858
4	AX-76703139	rs14480280	61820220	0.00352858
10	AX-75603640	rs13999689	1905286	0.00352858
10	AX-75584473	rs316758380	14526680	0.00352858
3	AX-80862764	rs317636532	90612666	0.00353341
1	AX-75362314	rs312603346	180361538	0.00353513
1	AX-75362369	rs314754608	180383761	0.00353513
4	AX-76616251	rs16369641	16847493	0.00353513
4	AX-76616299	rs315922911	16879064	0.00353513
4	AX-80824604	rs313778421	61542500	0.00353513
13	AX-75756249	rs315930152	4436622	0.00353513
11	AX-75676055	rs313871892	9186735	0.00354359
4	AX-76638692	rs13578334	28864434	0.00354477
5	AX-76886083	rs314515299	7209304	0.00355269
3	AX-76512346	rs313175945	57967564	0.00355318
10	AX-75577203	rs314984118	12450995	0.00356515
14	AX-75812147	rs317167536	918491	0.00356759
11	AX-75665477	rs313734424	56483	0.00356967
11	AX-75656452	rs315701604	231294	0.00356967
10	AX-75572278	rs316682406	11073391	0.00357493
1	AX-80966148	rs314746661	77548469	0.00357769
2	AX-76016338	rs316525172	136079071	0.00357769
3	AX-76433141	rs316653721	20117885	0.00357769
3	AX-76576449	rs314542751	87959910	0.00357769
17	AX-75868165	rs314757045	5120300	0.00357769
21	AX-76256890	rs315862361	6616265	0.00357769
13	AX-80748714	rs316942400	5293124	0.00358056
2	AX-75995512	rs313554487	125085499	0.00358312
4	AX-76615193	rs14434144	16205804	0.00358312
4	AX-76615316	rs313553169	16282557	0.00358312
23	AX-76286240	rs314703909	3473924	0.00358626
10	AX-75571286	rs315123027	10799411	0.00358952
2	AX-76070694	rs313175682	29991438	0.0035935
1	AX-80854527	rs13888855	78676450	0.00359681
3	AX-76508285	rs316954184	56060748	0.00359681
10	AX-75571347	rs315985211	10818097	0.00359681
1	AX-75229212	rs314615229	1187250	0.0036076
1	AX-75250008	rs313892704	128733390	0.0036076
2	AX-75996888	rs313346576	125783144	0.0036076
2	AX-76003765	rs80604070	129235231	0.0036076
3	AX-76602446	rs312957151	99893072	0.0036076
10	AX-75578918	rs316068656	12943941	0.0036076
13	AX-75759565	rs312298591	5722518	0.0036076
13	AX-75734351	rs315158979	11662506	0.0036076
22	AX-76271068	rs313226208	3669541	0.00361023
21	AX-76248542	rs316957973	4814979	0.00361268
3	AX-76506398	rs13572268	55173521	0.00362015
3	AX-76540812	rs312515615	71172985	0.00362015
3	AX-80925632	rs15387180	71295079	0.00362015
3	AX-76541110	rs315738524	71303717	0.00362015
4	AX-80955564	rs318055148	37149210	0.00363383
2	AX-76069627	rs317382239	29378751	0.00363393
8	AX-77071279	rs315760117	15675793	0.00363515
1	AX-75499173	rs314232628	66035144	0.0036524
4	AX-76643524	rs14446955	31434533	0.0036524
11	AX-80907591	rs315342973	9154091	0.0036524
15	AX-75834162	rs316904588	4477679	0.0036524
2	AX-76125226	rs314362106	6056617	0.00365749
1	AX-75498333	rs15298454	65663241	0.00368313
3	AX-76581882	rs314183388	90741514	0.00368497
4	AX-76704817	rs315523612	62572367	0.00368543
5	AX-76787626	rs315713240	17350502	0.00368543
5	AX-80913523	rs313564504	17366261	0.00368543
11	AX-75651108	rs313585112	17821541	0.00368989
2	AX-76149100	rs312580687	74592306	0.00369587
3	AX-76593874	rs317163389	95990521	0.00369587
3	AX-76547218	rs315371822	74188568	0.00369661
3	AX-76597044	rs316609039	97382783	0.00370036
3	AX-80895455	rs13701487	97394187	0.00370036
13	AX-75759925	rs316715953	5871257	0.00370036
12	AX-75697466	rs15666347	16532135	0.00370169
9	AX-77175527	rs317053731	491353	0.00370404
6	AX-76958548	rs312695825	4330576	0.00371271
3	AX-76572942	rs16316135	86341257	0.00371314
1	AX-75478380	rs317135432	56207954	0.0037134
3	AX-76532015	rs14372144	66952455	0.00372227
10	AX-75624372	rs15574242	8534474	0.00372403
5	AX-76891748	rs313066961	9665599	0.00373878
2	AX-75967299	rs317971192	110154261	0.00373974
3	AX-76547540	rs313556904	74343159	0.00374907
10	AX-75575169	rs14007801	11879715	0.00375247
2	AX-75977648	rs314282802	115594765	0.00375464
23	AX-76283096	rs318012357	2799034	0.00375824
2	AX-76103688	rs317479729	49276595	0.00376025
1	AX-75499401	rs15299476	66138623	0.00376364
2	AX-76033522	rs314523441	144554379	0.00376364
3	AX-76554570	rs318222742	77533200	0.00376364
4	AX-80999932	rs313547625	61801798	0.00376364
10	AX-75605695	rs15562077	2601668	0.00376364
13	AX-75761697	rs14988399	6519547	0.00376364
13	AX-75763983	rs314950334	7375498	0.00376364
18	AX-80783910	rs314923931	2000183	0.00376364
1	AX-75286794	rs315834556	145675707	0.00376816
2	AX-76150151	rs80658914	75151989	0.00376816
3	AX-76530147	rs314576842	66173621	0.00376816
3	AX-76533495	rs316930720	67597742	0.00376816
22	AX-76271585	rs14286789	3736909	0.00376816
22	AX-80937616	rs316857876	3853045	0.00376816
3	AX-76575587	rs13697752	87564900	0.00377222
10	AX-75570459	rs15577058	10565994	0.00377735
7	AX-77033737	rs316263980	32981866	0.00378329
10	AX-75577196	rs15582487	12449147	0.00378329
2	AX-76061535	rs313500044	2459311	0.00378409
4	AX-76658419	rs16394331	39089975	0.00379505
3	AX-76580130	rs317428875	89906315	0.00379725
0	AX-76577862	---	---	0.00380668
12	AX-75699616	rs314720389	17260723	0.00380838
3	AX-76569540	rs316038929	84783752	0.00380882
3	AX-76576806	rs315617457	88134091	0.00380882
2	AX-75997856	rs313380233	126283227	0.00381929
3	AX-76580832	rs15424936	90286715	0.00383353
13	AX-80809693	rs316888209	11772161	0.0038474
6	AX-76950748	rs315387437	32778597	0.00384824
23	AX-76277803	rs14288869	1502930	0.00385635
2	AX-75979976	rs314328142	116896439	0.00386142
3	AX-76582041	rs318114518	90802523	0.00386142
4	AX-76656968	rs312323608	38305987	0.00386142
6	AX-76958941	rs316154279	4483138	0.00386142
13	AX-75734181	rs312693982	11598196	0.00386142
17	AX-75860111	rs313741394	2724346	0.00386249
17	AX-81001835	rs316302127	2745863	0.00386249
1	AX-75246274	rs80679419	126949143	0.00387007
2	AX-76099482	rs313190686	46992837	0.00387007
5	AX-76781229	rs313088899	14483448	0.00387007
9	AX-77123951	rs14659360	912287	0.00387007
12	AX-75682257	rs313200693	11401870	0.00387007
26	AX-76337755	rs315356742	2698539	0.00387657
4	AX-80744320	rs317492520	38313713	0.00389589
22	AX-76272881	rs16183810	3923270	0.00389589
2	AX-75986238	rs317917023	120404419	0.00389597
3	AX-76601863	rs14403561	99533603	0.00389867
2	AX-75975078	rs313337638	114196949	0.00390235
2	AX-76019584	rs314328261	137692454	0.00390235
3	AX-76576460	rs317107450	87964786	0.00390235
3	AX-76576580	rs313999876	88020288	0.00390235
3	AX-76587948	rs313917865	93363391	0.00390235
11	AX-75637694	rs313158480	13061653	0.00390235
13	AX-75734167	rs313857750	11591621	0.00390235
2	AX-75981108	rs316291918	117486517	0.00391394
13	AX-75734089	rs316311337	11557638	0.00391394
1	AX-75497568	rs14837742	65306730	0.00391653
2	AX-75996925	rs14249108	125797859	0.00391653
1	AX-75255085	rs317347596	131003518	0.00392168
3	AX-76577535	rs14393172	88475842	0.00392841
2	AX-75986612	rs13729973	120609681	0.00393413
18	AX-75916685	rs314942043	9973963	0.00394265
23	AX-76283276	rs317334409	2841327	0.00394265
3	AX-76576551	rs312795286	88009035	0.00394474
22	AX-76269960	rs312388924	3520251	0.00394474
2	AX-75996283	rs313093808	125466360	0.00394497
5	AX-76782001	rs14519180	14814963	0.00394497
5	AX-76791177	rs316315049	18925979	0.00394497
10	AX-75624294	rs316181319	8510546	0.00394497
11	AX-75676195	rs317840651	9228456	0.00394497
12	AX-75688384	rs13612966	13490060	0.00394497
22	AX-76272290	rs314194035	3844264	0.00394497
2	AX-75991437	rs314274985	123048288	0.00395077
4	AX-76621526	rs14436474	20093106	0.00395077
13	AX-75763944	rs14050486	7361817	0.00395077
12	AX-75697781	rs317579875	16646630	0.00395716
1	AX-75481790	rs317066936	57781692	0.00395973
1	AX-75481807	rs313940755	57789453	0.00395973
1	AX-75481808	rs314838563	57790279	0.00395973
1	AX-75506054	rs316961853	69154565	0.00395973
3	AX-76432056	rs313597370	19587476	0.00395973
5	AX-76882398	rs315268204	59265789	0.00395973
10	AX-75582890	rs13790107	14059189	0.00395973
13	AX-75755749	rs14990531	4236683	0.00395973
2	AX-75985905	rs313098676	120112580	0.00397333
15	AX-75819800	rs315541140	11210082	0.00397951
2	AX-75996909	rs316163312	125791219	0.00398033
4	AX-76665237	rs312318227	42661581	0.00398033
4	AX-76678235	rs16408038	49421287	0.00398033
10	AX-75576377	rs315130083	12200467	0.00398033
10	AX-75605275	rs317683480	2442142	0.00398777
2	AX-75980528	rs317551529	117184414	0.0039896
3	AX-76580161	rs314088445	89923932	0.00399322
2	AX-75996937	rs317125761	125805253	0.00399678
3	AX-76494585	rs312391077	49731859	0.00399678
10	AX-75571785	rs316440644	10943569	0.00399678
12	AX-75691993	rs10724155	14725754	0.00399678
13	AX-75755013	rs314317796	3932628	0.00399678
13	AX-75734484	rs14997026	11707163	0.00399678
14	AX-80982402	rs10727288	974770	0.00399678
14	AX-75774698	rs313819193	1107380	0.00399678
14	AX-75775006	rs315807549	1116417	0.00399678
5	AX-76787380	rs314130389	17234576	0.00400004
1	AX-75344896	rs318186547	16955945	0.00400718
4	AX-76702727	rs315676216	61619668	0.00400718
1	AX-75288941	rs317651285	146651451	0.00401104
2	AX-80899443	rs313513861	122732124	0.00401361
4	AX-76643573	rs315021921	31456556	0.00401361
10	AX-75624007	rs13820931	8422220	0.00401361
22	AX-80762891	rs313704022	3796650	0.00401361
22	AX-76271987	rs313662125	3797843	0.00401361
22	AX-76272013	rs315397487	3803047	0.00401361
22	AX-76272014	rs316437552	3803145	0.00401361
3	AX-76534993	rs314742745	68290519	0.00401656
5	AX-80961045	rs313630669	55846582	0.0040168
1	AX-75485927	rs313769828	59723588	0.00402415
1	AX-75522663	rs13888300	77804868	0.00402415
3	AX-76498920	rs15358205	51807227	0.00402415
18	AX-80946948	rs13507555	4353278	0.00402415
1	AX-75301330	rs312562361	153043422	0.00402514
4	AX-76610816	rs316223316	13849914	0.00402514
11	AX-75668879	rs315671551	6836719	0.00402514
11	AX-75669276	rs312677778	6967030	0.00402514
22	AX-76272271	rs315834788	3841946	0.00402514
22	AX-76272374	rs317298089	3855252	0.00402514
5	AX-76793703	rs312908081	20067215	0.00403147
2	AX-80894262	rs316481053	25184316	0.00403175
3	AX-76601732	rs314542338	99464154	0.00403674
1	AX-75294888	rs316712012	149898357	0.00403813
1	AX-75380557	rs315253813	187548756	0.0040423
2	AX-76049175	rs317569455	18109626	0.0040423
2	AX-80814639	rs14241738	118446834	0.0040423
3	AX-80916508	rs316359705	76891332	0.0040423
4	AX-76665238	rs315464289	42662083	0.0040423
7	AX-77028692	rs312766987	3069627	0.00404491
1	AX-75486127	rs316983518	59819651	0.0040525
20	AX-76225311	rs316539848	7745132	0.0040525
6	AX-76905937	rs15785962	15420470	0.00405475
0	AX-80980245	---	---	0.00405962
10	AX-75571324	rs313996170	10812652	0.00405962
10	AX-75571366	rs315923110	10823187	0.00405962
3	AX-76431403	rs314358678	19270022	0.00406677
22	AX-76272557	rs312278121	3881142	0.00406677
22	AX-76272580	rs317014962	3883043	0.00406677
5	AX-76790569	rs80736055	18647704	0.00406705
4	AX-76701944	rs316062886	61225629	0.0040817
1	AX-75541009	rs316274557	86523679	0.0040818
3	AX-76575895	rs313861544	87697068	0.0040879
11	AX-75674854	rs316456802	8797267	0.0040879
5	AX-76788291	rs316739739	17643592	0.0040948
3	AX-76499405	rs317565351	52029126	0.00409594
3	AX-76539940	rs318102818	70804726	0.00409594
13	AX-75762865	rs316399732	6936875	0.00409594
2	AX-76127492	rs14133034	6189666	0.00410398
2	AX-75980228	rs312629055	117015606	0.00410398
2	AX-75997838	rs315242288	126272708	0.00410398
6	AX-76958912	rs15761814	4473356	0.00410398
6	AX-76951129	rs312700853	32904130	0.00410398
2	AX-75980628	rs314875278	117239495	0.00411172
3	AX-76581885	rs14394642	90743936	0.00411172
2	AX-75981043	rs14240766	117458243	0.00411261
1	AX-75479682	rs314921647	56818996	0.00411692
2	AX-76121303	rs314867419	5838277	0.00411692
4	AX-76605579	rs317341500	11070342	0.00411692
17	AX-80739002	rs316381705	7375999	0.00411692
17	AX-75875992	rs318035724	7379869	0.00411692
18	AX-75897967	rs316948791	4343163	0.00411692
22	AX-76272065	rs315034291	3809545	0.00411692
21	AX-76247393	rs13724474	4573948	0.00411746
4	AX-76611047	rs313816745	13971961	0.00411845
3	AX-76553524	rs315043458	77091366	0.00411988
3	AX-76553560	rs14381323	77109073	0.00411988
11	AX-75660895	rs316775134	4066338	0.00411988
10	AX-75624452	rs316916638	8558823	0.00412056
10	AX-75624476	rs317623683	8566719	0.00412056
3	AX-76553587	rs317454496	77122767	0.00412488
3	AX-80774573	rs315589663	88047378	0.00412488
12	AX-75689642	rs15660748	13930953	0.00412488
14	AX-75804719	rs318171910	7087901	0.00412488
14	AX-75804758	rs312876312	7101656	0.00412488
2	AX-75973495	rs314161259	113330544	0.00412924
4	AX-76654742	rs80711760	37146447	0.00412924
4	AX-76703196	rs14480285	61842179	0.00412924
11	AX-75638593	rs318001393	13368296	0.00412924
13	AX-80937588	rs315747877	7254480	0.00412924
2	AX-76176413	rs16060073	89233608	0.0041354
2	AX-80963632	rs15151537	123556519	0.0041354
3	AX-76494532	rs16274802	49700731	0.0041354
5	AX-76891741	rs317696821	9661216	0.0041354
2	AX-75985297	rs15148247	119760049	0.00413792
4	AX-80964673	rs318106858	31794599	0.00414045
2	AX-76104519	rs14180596	49682401	0.0041471
3	AX-80887805	rs317238448	99724296	0.00414751
6	AX-80912074	rs315108351	3148900	0.00414856
10	AX-75576590	rs14949159	12259352	0.00414957
1	AX-75471026	rs317495702	52603258	0.00415428
1	AX-75471036	rs15268165	52609346	0.00415428
8	AX-80990097	rs315179264	5802480	0.00415668
18	AX-75890509	rs315766233	2068202	0.00417454
3	AX-76580524	rs313855315	90118618	0.00417945
3	AX-76580576	rs312318796	90144061	0.00417945
10	AX-80965521	rs315144652	2428075	0.00418803
2	AX-76148831	rs317196592	7368814	0.0042058
2	AX-75980920	rs314008666	117387777	0.00420997
3	AX-76392226	rs317612822	10065203	0.00420997
5	AX-76786679	rs312887202	16904882	0.00420997
7	AX-76987920	rs317684362	15843314	0.00420997
12	AX-75699479	rs315639006	17214051	0.00421443
10	AX-75575092	rs14007783	11858484	0.00421755
2	AX-76008855	rs13538226	13114954	0.004219
3	AX-76594615	rs16328336	96327494	0.004219
5	AX-76779059	rs315223620	13517145	0.004219
5	AX-76793754	rs317330632	20093574	0.004219
7	AX-77019684	rs315811137	27775860	0.004219
8	AX-77107095	rs313952576	3065835	0.004219
12	AX-80971135	rs313294802	9015194	0.004219
10	AX-75595909	rs314342936	17753894	0.00422218
22	AX-76269912	rs317603315	3512843	0.00422735
13	AX-75758574	rs14052990	5344832	0.00423749
14	AX-80913160	rs316638407	7381875	0.00423749
15	AX-75836136	rs15761115	456136	0.00425172
2	AX-76167699	rs316427559	84577750	0.00425289
20	AX-76204342	rs314726441	12805778	0.00425289
10	AX-75624193	rs80634846	8477834	0.00425445
1	AX-75510434	rs80742949	71235219	0.00426066
2	AX-75997589	rs312481030	126145529	0.00426506
3	AX-76392072	rs317630610	10058639	0.00426506
1	AX-75477499	rs315696284	55794320	0.00426764
22	AX-76272722	rs313412651	3901832	0.00426912
21	AX-76250814	rs315123416	5293236	0.00427033
1	AX-80971923	rs313270547	188298690	0.00427199
2	AX-76034091	rs315927329	144808905	0.00427199
3	AX-76534946	rs316756994	68270476	0.00427199
5	AX-76783695	rs317213462	15576438	0.00427199
8	AX-77080640	rs316943799	19226002	0.00427199
25	AX-76322779	rs312563701	1032916	0.00427199
4	AX-76604936	rs315629892	10760638	0.00428241
7	AX-76986457	rs314313683	15246950	0.00428241
2	AX-75960374	rs14231343	106524909	0.00428419
1	AX-75301451	rs317805026	153098059	0.00429803
4	AX-76654818	rs314855120	37189988	0.00429803
10	AX-75571035	rs312389102	10722786	0.00429803
22	AX-76273080	rs312749514	3950938	0.00430405
12	AX-75679426	rs314860512	10292219	0.00430661
3	AX-76578016	rs317516454	88889047	0.00430755
3	AX-76588214	rs314401050	93478874	0.00431583
3	AX-76595891	rs316446986	96886179	0.00433104
2	AX-75994048	rs315358312	124323320	0.00433276
1	AX-80914841	rs13834448	9130916	0.0043394
3	AX-76576068	rs312632498	87775972	0.0043394
5	AX-76793254	rs316142159	19863657	0.0043394
5	AX-76793260	rs314013921	19865950	0.0043394
2	AX-76150227	rs14205333	75186005	0.00435286
3	AX-76552664	rs312559325	76699104	0.00435286
3	AX-76572836	rs15417746	86299296	0.00435286
4	AX-80740161	rs315910239	14201797	0.00435286
15	AX-75820253	rs14095829	11354962	0.00435286
21	AX-76247924	rs313950335	4688319	0.00435286
23	AX-76287534	rs312638419	3764053	0.00435286
26	AX-76337906	rs312371306	2736246	0.00435286
2	AX-75977712	rs312625197	115630777	0.00436593
2	AX-75997590	rs315995840	126145547	0.00436722
3	AX-76553540	rs16305441	77099919	0.00436856
2	AX-75959416	rs313964948	106029228	0.00437108
6	AX-76942504	rs16564061	29768268	0.00437108
3	AX-76531113	rs314427991	66578183	0.00437449
1	AX-75556880	rs317812262	94195527	0.00437856
10	AX-75620670	rs314811839	7392543	0.00438361
1	AX-75497614	rs13879324	65331182	0.00439085
1	AX-80928500	rs316506572	65335921	0.00439085
1	AX-75497815	rs316401144	65416410	0.00439085
1	AX-75509435	rs312892760	70791382	0.00439085
5	AX-76782565	rs317808954	15064149	0.00439085
13	AX-75753161	rs14055395	3182065	0.00439085
2	AX-75962941	rs316778704	1035843	0.00439387
2	AX-76121504	rs315276277	5847797	0.00439387
2	AX-76137314	rs317878005	6716210	0.00439387
2	AX-80818175	rs318044457	106701053	0.00439387
6	AX-76958644	rs312564747	4374072	0.00439387
13	AX-75761575	rs15680342	6477247	0.00439387
4	AX-76604024	rs313901409	956315	0.00439502
6	AX-76942426	rs313713454	29740751	0.00440447
20	AX-76211445	rs312989336	2738787	0.00440691
2	AX-76109453	rs312463342	5155900	0.00442681
2	AX-76114397	rs312807938	5485435	0.00442681
2	AX-76115627	rs317677133	5549730	0.00442681
2	AX-76111311	rs13535243	5297200	0.00443286
3	AX-80854903	rs316363226	77074834	0.00443936
13	AX-75758548	rs14053002	5338081	0.00444109
2	AX-76126492	rs316423652	62293445	0.00444892
1	AX-75513107	rs80737102	72417091	0.00445511
17	AX-75876154	rs316847124	7423519	0.00445511
3	AX-76397933	rs312525587	103675365	0.00445656
2	AX-77279654	rs14146658	18790018	0.00446112
2	AX-80755023	rs16026336	66263830	0.00446112
2	AX-76177105	rs312901949	89592197	0.00446112
2	AX-75991435	rs313723281	123046963	0.00446112
5	AX-76793657	rs314451287	20044738	0.00446112
17	AX-75860184	rs15033102	2743963	0.00446112
22	AX-76273067	rs317696392	3949091	0.00446112
1	AX-75521672	rs313293289	77253864	0.00446313
4	AX-76764580	rs15490891	9788305	0.00448195
4	AX-76616335	rs312748027	16901189	0.00448195
5	AX-76781199	rs317992503	14469452	0.00448195
5	AX-76781266	rs317638835	14495861	0.00448195
6	AX-76959014	rs14564812	4511350	0.00448195
11	AX-80892889	rs312321849	7797960	0.00448195
13	AX-75753282	rs316768115	3226407	0.00448195
2	AX-75986972	rs313955187	120805521	0.0044847
1	AX-75385621	rs318158797	189376290	0.00448661
1	AX-75362384	rs315791873	180390714	0.00450277
4	AX-76680846	rs317611809	50800492	0.00450287
3	AX-76507315	rs317336761	55616141	0.00450942
3	AX-76584403	rs312506713	91835964	0.00451927
3	AX-76552440	rs313353880	76597593	0.00452083
3	AX-76567916	rs14388488	83884085	0.00452083
3	AX-76570649	rs313008556	85304659	0.00452083
3	AX-76572240	rs16315599	86049018	0.00452083
3	AX-80811567	rs312910440	92452924	0.00452083
3	AX-76585909	rs316111525	92494336	0.00452083
3	AX-76585972	rs314314880	92530200	0.00452083
3	AX-76586019	rs314151445	92548869	0.00452083
3	AX-76586131	rs316491476	92601918	0.00452083
3	AX-76587156	rs317568501	93039418	0.00452083
3	AX-80865118	rs314366868	93045294	0.00452083
20	AX-76225098	rs317067405	741322	0.00452083
19	AX-75935052	rs316546279	537485	0.00452129
4	AX-76642668	rs15530759	30999028	0.00452227
8	AX-80824977	rs317661325	1489448	0.00452227
2	AX-75996930	rs317805725	125799643	0.00455567
5	AX-76792235	rs80670249	19406583	0.00455567
1	AX-75256723	rs314769788	131745529	0.00455695
1	AX-75381755	rs314334755	188005299	0.00455998
2	AX-76047598	rs314953809	17247451	0.00455998
3	AX-76507064	rs313903628	55504944	0.00455998
3	AX-76591937	rs315725325	95088849	0.00455998
5	AX-76886086	rs315504320	7210295	0.00455998
10	AX-80866079	rs314303860	19570339	0.00455998
22	AX-76271945	rs314267929	3791896	0.00455998
22	AX-80990196	rs313374136	3803707	0.00455998
22	AX-76272022	rs315202925	3804078	0.00455998
22	AX-80902517	rs315129400	3805519	0.00455998
22	AX-76272157	rs315046960	3824442	0.00455998
22	AX-76272165	rs14286672	3825071	0.00455998
22	AX-76272175	rs313837145	3827040	0.00455998
22	AX-76272236	rs315368601	3837343	0.00455998
22	AX-76272050	rs314483084	3807720	0.00456867
0	AX-76543955	---	---	0.00457379
1	AX-75381969	rs317289483	188080581	0.00457379
1	AX-75381990	rs314624097	188090641	0.00457379
3	AX-80748942	rs317340023	58969280	0.00457379
3	AX-76539821	rs313191289	70759226	0.00457379
3	AX-76540210	rs317166407	70919349	0.00457379
4	AX-76668010	rs14421937	4336347	0.00457379
3	AX-76464207	rs80661245	35514237	0.00457453
5	AX-76793638	rs317535471	20039126	0.00457879
5	AX-76788289	rs313534426	17643272	0.0045789
3	AX-76553191	rs317786953	76941731	0.0045843
12	AX-75700334	rs314141854	17487407	0.0046018
3	AX-76581604	rs14394473	90621856	0.00460783
1	AX-75498387	rs317311313	65684177	0.00461117
1	AX-75524720	rs15318402	78704532	0.00461117
4	AX-76604202	rs15492139	10385914	0.00461117
3	AX-76430633	rs312617739	18918418	0.00461489
3	AX-76595201	rs14400772	96585587	0.00461489
15	AX-75816809	rs312636135	10334812	0.00462144
14	AX-75806126	rs315641489	7521009	0.0046225
28	AX-76373643	rs317766975	1718470	0.00462256
3	AX-76595419	rs318170413	96682011	0.00465239
1	AX-75301382	rs13961115	153071083	0.00465987
1	AX-75389651	rs313567418	191044675	0.0046609
8	AX-77069145	rs16617293	1492807	0.00466773
0	AX-76937469	---	---	0.0046679
1	AX-75417366	rs317371351	2702003	0.0046679
1	AX-75473199	rs313080884	53638433	0.0046679
2	AX-76176416	rs317897372	89235553	0.0046679
2	AX-76033700	rs316122793	144632821	0.0046679
5	AX-76794461	rs314082700	20395299	0.0046679
6	AX-76938096	rs15811329	28046562	0.0046679
6	AX-80906029	rs312653310	28199473	0.0046679
6	AX-76938599	rs315782412	28239508	0.0046679
10	AX-75586633	rs315421055	1418644	0.0046679
21	AX-76249408	rs317796713	5020815	0.00467192
21	AX-76255802	rs313398982	6349264	0.00467192
23	AX-80793080	rs315442117	2775891	0.00467192
23	AX-76283288	rs15199277	2842528	0.00467192
14	AX-75801319	rs14074283	5949983	0.00467714
26	AX-76339396	rs14299510	3051400	0.00468362
1	AX-75510550	rs13885961	71283907	0.00468688
11	AX-75640375	rs316930267	14007364	0.00469921
2	AX-75986455	rs16118920	120529070	0.00470238
3	AX-80998237	rs13718494	20525978	0.00470238
5	AX-76785337	rs317143910	16308389	0.00470238
6	AX-76957597	rs15759680	3945163	0.00470238
10	AX-75570667	rs316704571	965283	0.00470238
10	AX-75575794	rs317644562	12051554	0.00470238
6	AX-80827439	rs315702516	28848077	0.00470597
3	AX-80782135	rs15417914	86337627	0.00472419
10	AX-75570683	rs314934986	10626799	0.00472419
13	AX-75759645	rs318039297	5756534	0.00472419
3	AX-76580172	rs317015836	89928400	0.00472664
18	AX-75915280	rs314388073	9569938	0.00472718
7	AX-77026204	rs15829843	2975882	0.0047275
1	AX-75251087	rs316064190	129249040	0.00474311
2	AX-76025356	rs314773979	13952838	0.00474623
4	AX-80779874	rs316141684	10239622	0.00474729
2	AX-76049176	rs316318505	18110889	0.00474953
2	AX-75978344	rs313959964	115999959	0.00474953
18	AX-75889702	rs315111124	1681564	0.00474953
23	AX-76287190	rs316011551	3684108	0.00474953
7	AX-77021149	rs315876342	28310469	0.00475629
1	AX-75485280	rs15283981	59392604	0.00476552
3	AX-76432042	rs316823672	19581066	0.00476552
3	AX-76432089	rs315609050	19605549	0.00476552
11	AX-75632086	rs15617427	11103617	0.00476794
2	AX-81001086	rs312815217	114988792	0.00476995
3	AX-80937405	rs317301354	90587215	0.00477166
11	AX-75633953	rs315133230	11750354	0.00477166
2	AX-80949106	rs314485029	6713686	0.00478679
2	AX-76124188	rs14191985	60934981	0.00478679
3	AX-80836807	rs14403659	99759537	0.00478679
4	AX-76710418	rs16427089	65254095	0.00478679
5	AX-76777650	rs318039865	12877682	0.00478679
12	AX-75685518	rs315771966	12514681	0.00478679
13	AX-75753272	rs314698903	3223694	0.00478679
13	AX-75753349	rs317459607	3256212	0.00478679
13	AX-75754570	rs315092368	3749197	0.00478679
13	AX-75734628	rs15701478	11765820	0.00478679
5	AX-76881349	rs14557615	58843300	0.00478749
1	AX-75416931	rs15215814	26605493	0.00480004
1	AX-75381930	rs312537353	188067787	0.00480901
2	AX-76148850	rs16038308	74463074	0.00480901
3	AX-80754516	rs312815430	82493249	0.00480901
5	AX-76888467	rs13705391	8261967	0.00480901
6	AX-76950551	rs316209561	32710811	0.00480901
28	AX-80988807	rs13663768	1655742	0.00481148
11	AX-75677541	rs14024215	9645975	0.0048148
3	AX-76430638	rs14322764	18920833	0.00482054
4	AX-76764594	rs14427118	9793996	0.00483154
3	AX-80899497	rs317183862	19295048	0.00484525
2	AX-76016725	rs16157499	136274054	0.00484753
2	AX-75962978	rs314674640	107900416	0.00484938
10	AX-75624419	rs80622442	8546590	0.00487147
1	AX-75524707	rs314547295	78700455	0.00488572
3	AX-76509949	rs14690670	56963288	0.00488572
3	AX-80857173	rs313429453	77353710	0.00488572
7	AX-77012665	rs313305500	2465068	0.00488572
24	AX-76317059	rs15225334	5530422	0.00489356
2	AX-80784431	rs312637979	25175133	0.0049267
2	AX-80840001	rs313741134	45167341	0.00492798
1	AX-75497745	rs316988589	65389651	0.00493202
2	AX-76099801	rs317517157	47166328	0.00493202
3	AX-76433425	rs316267217	20249651	0.00493202
3	AX-76595694	rs13701291	96805205	0.00493202
21	AX-76249271	rs312429461	4987870	0.00493202
22	AX-76272782	rs312426763	3909420	0.00493202
1	AX-75454294	rs315072757	44615370	0.00493481
2	AX-75977659	rs312735975	115600784	0.00493481
2	AX-75981963	rs15147577	117933858	0.00493481
2	AX-75995431	rs14248143	125046910	0.00493481
3	AX-80931045	rs316363391	89954322	0.00493481
5	AX-76873346	rs312690393	55710424	0.00493481
6	AX-76958135	rs313913497	4160163	0.00493481
6	AX-80944865	rs316319980	4584864	0.00493481
10	AX-77276024	rs13545097	11470230	0.00493481
13	AX-75734380	rs314861146	11671643	0.00493481
1	AX-75513529	rs315177785	72627682	0.00495128
22	AX-76270776	rs15189132	3630548	0.00495173
2	AX-80992411	rs317978981	125082777	0.00495546
10	AX-75605341	rs313745681	2465517	0.0049565
15	AX-75820277	rs316486254	11360909	0.0049565
22	AX-80821217	rs16184034	3820351	0.0049565
3	AX-80912994	rs314834404	90457604	0.00496254
22	AX-76272778	rs317465536	3908864	0.00497285
4	AX-81003001	rs316975252	19416709	0.00498186
1	AX-75411360	rs316233138	233603	0.0049847
1	AX-75527480	rs316771550	80025823	0.0049847
5	AX-76787404	rs315155549	17247760	0.0049847
10	AX-75578887	rs13789555	12938073	0.0049847
11	AX-75677488	rs316131382	9629042	0.0049847
1	AX-75433655	rs313415908	34780425	0.00498965
18	AX-75890051	rs312989714	1819821	0.00499258
2	AX-75980442	rs14240270	117130225	0.0049934
2	AX-75992231	rs316577013	123445840	0.0049934
6	AX-76936515	rs15809872	27462789	0.0049934
10	AX-75593771	rs14012453	17183648	0.0049934
4	AX-76703006	rs316904242	61749368	0.00499453
1	AX-75245913	rs313281003	126741913	0.00500161
14	AX-75801378	rs315461042	5966688	0.00500243
0	AX-75758580	---	---	0.00500505
2	AX-80741982	rs316217077	123137939	0.00501145
9	AX-77183122	rs14659118	753605	0.00501731
0	AX-76174287	---	---	0.00501897
3	AX-76541677	rs316012668	71550761	0.00502707
4	AX-76704818	rs13548581	62572832	0.00503978
3	AX-76466911	rs80777909	36775633	0.00504005
1	AX-75486012	rs317428501	59759758	0.00504333
3	AX-76552743	rs317355497	76737839	0.00504333
4	AX-76610940	rs316859434	13919935	0.00504333
4	AX-76664656	rs314882681	42371481	0.00504333
13	AX-75734762	rs314602757	11831917	0.00504333
22	AX-80885500	rs14286632	3900808	0.00504333
10	AX-80841442	rs312935833	10969413	0.00505162
1	AX-75380078	rs13993019	187364196	0.00505482
1	AX-75287902	rs317486969	146180146	0.00505632
13	AX-75759581	rs317053174	5729729	0.00505705
1	AX-75302512	rs80754702	14994275	0.00506341
3	AX-76534971	rs315194881	68278781	0.00506341
3	AX-76552079	rs314593880	76435377	0.00506341
15	AX-75820639	rs14096026	11457452	0.00506341
2	AX-76133404	rs313004441	65941285	0.00506818
3	AX-76588280	rs313623912	93509292	0.00506818
4	AX-76701048	rs317676479	60818086	0.00506818
3	AX-76390919	rs313932494	100641118	0.00508643
3	AX-76433142	rs312932734	20117918	0.00511052
4	AX-80958017	rs314381229	61801868	0.00511442
6	AX-76939217	rs317355717	28464712	0.005125
2	AX-76048962	rs313005707	17998450	0.00512836
2	AX-76049197	rs316405767	18121132	0.00512836
4	AX-76702271	rs316641971	61371519	0.00512836
4	AX-76702652	rs313698284	61583193	0.00512836
4	AX-80978566	rs312567088	61593723	0.00512836
4	AX-76702749	rs313761106	61631737	0.00512836
12	AX-75708433	rs313763042	2404998	0.00513135
1	AX-75506090	rs318079835	69174676	0.0051338
3	AX-76552998	rs316961130	76857814	0.00514775
2	AX-76123155	rs316300176	5939542	0.00514841
2	AX-76148978	rs14204991	74522168	0.00514841
13	AX-75764468	rs317366471	7552288	0.00514841
3	AX-80736650	rs313420265	56083894	0.00515214
3	AX-81004402	rs315937374	90261214	0.00515979
13	AX-75734008	rs14060645	11521390	0.00516413
2	AX-76149133	rs315920956	74611467	0.0051692
2	AX-76126785	rs313022162	62466320	0.00518166
2	AX-75984107	rs313796599	119066012	0.00518166
3	AX-76595110	rs318017885	96542261	0.00518166
5	AX-76884377	rs316767235	6411936	0.00518166
9	AX-77129428	rs315568701	1094284	0.00518166
10	AX-75576388	rs313513475	12204187	0.00518166
10	AX-80998935	rs317740980	14111589	0.00518166
13	AX-75754542	rs14991077	3735870	0.00518166
1	AX-75435242	rs312958765	35476463	0.0051821
3	AX-80758809	rs316475124	94243911	0.0051821
5	AX-76786590	rs316769807	16863495	0.0051821
5	AX-76787084	rs15675366	17097315	0.0051821
10	AX-75628220	rs313998193	864226	0.0051821
10	AX-80807522	rs312469653	14043747	0.0051821
12	AX-75693647	rs318062753	15251006	0.0051821
18	AX-75890057	rs315195075	1820231	0.0051821
17	AX-75858487	rs312388476	2202691	0.00519663
2	AX-75986248	rs14242830	120412486	0.00521517
6	AX-76958279	rs14564262	4220925	0.00521517
7	AX-77031917	rs16611130	32301762	0.00521517
12	AX-75712350	rs313056016	3761845	0.00521517
18	AX-75890067	rs15813267	1823521	0.00521517
20	AX-76227795	rs16169557	8693844	0.00521517
2	AX-76129908	rs312277779	64170427	0.00522958
1	AX-75301417	rs14906664	153083732	0.00525368
5	AX-76778966	rs315492588	13475556	0.00526002
10	AX-75601446	rs313511048	19232769	0.00526131
10	AX-75601466	rs316095445	19237440	0.00526131
12	AX-80805656	rs14977792	9100530	0.00526131
22	AX-80775000	rs16184215	3734371	0.00526131
1	AX-75337077	rs312802795	169866795	0.0052648
3	AX-76432528	rs312509290	19811334	0.00527313
3	AX-76601402	rs314335164	99342604	0.00527313
20	AX-76212853	rs313161277	3262380	0.00527313
20	AX-76219424	rs14272909	5672384	0.00527313
20	AX-80949575	rs314259224	8559177	0.00527313
26	AX-76340025	rs317797123	3186763	0.00527313
22	AX-76269206	rs317630652	3407399	0.00527363
3	AX-76432064	rs313058769	19592094	0.00527523
3	AX-76553788	rs314084645	77213041	0.00527778
6	AX-76952997	rs315190576	33534704	0.00527778
13	AX-75745801	rs80588873	16015370	0.00527839
1	AX-75554735	rs312982679	93122645	0.00528032
18	AX-75906751	rs314945670	6871195	0.00528482
17	AX-75866415	rs316605317	4604553	0.0052853
3	AX-76586911	rs313695865	92939464	0.00528986
3	AX-76405081	rs14411282	106713589	0.00529807
12	AX-75697766	rs313480705	16643092	0.00530293
6	AX-76948502	rs316565620	31997663	0.00530392
1	AX-75246325	rs314763235	126974828	0.00530506
1	AX-75510303	rs317905525	71179626	0.00531224
2	AX-75959640	rs313039080	106144669	0.00531224
2	AX-80939912	rs313344749	125468922	0.00531224
3	AX-76553100	rs314773206	76904730	0.00531224
3	AX-76554282	rs313260036	77417906	0.00531224
3	AX-76581509	rs313956211	90583492	0.00531224
4	AX-76615492	rs16368817	16379829	0.00531224
13	AX-75743244	rs10729606	15032334	0.00531224
22	AX-76272282	rs316926573	3843416	0.00531224
22	AX-76272381	rs317405150	3855668	0.00531224
3	AX-76498302	rs317416129	51535705	0.00532065
5	AX-76881994	rs313553106	59110939	0.00532416
20	AX-76205007	rs316459454	13027093	0.00532768
4	AX-76607053	rs313913747	11845306	0.00532923
1	AX-75556802	rs13906902	94150332	0.00533106
1	AX-75556871	rs314036687	94189174	0.00533106
1	AX-75556897	rs317697795	94202967	0.00533106
1	AX-75556910	rs314800868	94207738	0.00533106
1	AX-75184630	rs315662803	94236577	0.00533106
1	AX-75556978	rs14860808	94237434	0.00533106
2	AX-76131238	rs317542689	6400275	0.00533106
2	AX-76129412	rs317481224	63890334	0.00533106
2	AX-76180297	rs316209766	91279950	0.00533106
2	AX-75977545	rs317100227	115537494	0.00533106
4	AX-76702360	rs315463980	61423984	0.00533106
18	AX-75910832	rs314735327	8317031	0.00533106
20	AX-76219893	rs315697672	5845516	0.00533106
20	AX-76219894	rs317833652	5845643	0.00533106
24	AX-76320792	rs16192985	654163	0.00533106
3	AX-80893953	rs317516141	77107125	0.00533472
2	AX-75980565	rs14240360	117203115	0.00533593
6	AX-76934045	rs13580478	26508141	0.00533593
6	AX-76934327	rs317506958	26622687	0.00533593
3	AX-80834572	rs13718042	18952697	0.00533757
4	AX-76701749	rs313666620	61136496	0.00533805
12	AX-75693450	rs314496591	15187972	0.00534434
6	AX-76951502	rs312337786	33029024	0.00535003
11	AX-75677562	rs316761648	9652690	0.00535003
11	AX-75639661	rs313967653	13754870	0.00535003
12	AX-75700167	rs316958243	17437327	0.00535003
11	AX-75674274	rs317668465	8603147	0.00535043
13	AX-75765101	rs312526706	7820877	0.00535214
14	AX-75790833	rs317830344	2545454	0.00535743
11	AX-75671983	rs314361710	7838975	0.00536691
6	AX-76945356	rs313738906	30820554	0.00537618
3	AX-80976719	rs14322795	18948487	0.00537772
2	AX-76173892	rs316567167	87898921	0.00537777
2	AX-75958936	rs314280019	105807850	0.00537902
1	AX-80996322	rs80725956	188796093	0.00538037
2	AX-76052049	rs314012238	19558119	0.00538257
13	AX-75755751	rs315337750	4237217	0.00538257
4	AX-76643116	rs312455749	31230575	0.00539004
3	AX-76454422	rs315991478	30779478	0.00539294
12	AX-75697704	rs13715356	16622786	0.00539431
28	AX-76384962	rs316942177	427318	0.00539616
0	AX-76404833	---	---	0.00540258
28	AX-76386407	rs314619164	459286	0.00541895
14	AX-80994590	rs314375217	13212554	0.0054232
1	AX-75246334	rs315683715	126979840	0.00542578
1	AX-80937172	rs315489805	127001646	0.00542578
1	AX-75246399	rs80596248	127008338	0.00542578
1	AX-80945048	rs314729270	127011351	0.00542578
1	AX-75246425	rs14885350	127025950	0.00542578
20	AX-76211361	rs14269896	2708058	0.00542578
20	AX-76203873	rs312382167	12642567	0.00542578
10	AX-75618041	rs316121325	6535633	0.00542648
3	AX-76595315	rs315797307	96639390	0.00543177
3	AX-76577315	rs312620442	88372705	0.00545083
21	AX-76256416	rs317644292	6477801	0.00545296
6	AX-76950709	rs314755702	32762331	0.00546151
10	AX-75584291	rs313110263	14473809	0.00546151
22	AX-76271920	rs317694893	3788589	0.00546151
4	AX-76701043	rs312534303	60815460	0.00546716
1	AX-75362378	rs316886576	180388066	0.00548386
12	AX-75716765	rs316518561	5386091	0.00548837
1	AX-75410046	rs15995141	227408	0.0054886
2	AX-76132779	rs316654229	65589754	0.0054886
10	AX-75627891	rs316117784	9522184	0.0054886
10	AX-75575165	rs315344193	11878523	0.0054886
10	AX-75575857	rs315749063	12066999	0.0054886
10	AX-75576219	rs318071622	12158864	0.0054886
12	AX-75691022	rs15662418	14405251	0.0054886
22	AX-76273417	rs314440273	4064721	0.0054886
4	AX-80749335	rs15559717	44422095	0.00550168
2	AX-75997787	rs317648296	126248745	0.00550169
12	AX-75678499	rs13611652	9924484	0.00550169
10	AX-75622587	rs80697264	7971068	0.00550399
3	AX-76572389	rs16315761	86117813	0.00550505
14	AX-75804830	rs312526064	7126085	0.00550937
2	AX-75972239	rs318192913	1083561	0.00551362
2	AX-76102868	rs313429178	4791972	0.00551362
3	AX-76503837	rs314254425	53996548	0.00551362
3	AX-76532348	rs318161134	67094250	0.00551362
3	AX-76532374	rs312601556	67107093	0.00551362
3	AX-76534317	rs16295996	67962732	0.00551362
6	AX-76959012	rs313310250	4510158	0.00551494
1	AX-75233663	rs317976823	120907607	0.00551972
1	AX-75399731	rs314477596	194529101	0.00551972
2	AX-76125626	rs312963141	61755834	0.00551972
2	AX-75971214	rs313059201	112146542	0.00551972
2	AX-75980340	rs313218004	117075938	0.00551972
2	AX-75980407	rs314669233	117110985	0.00551972
2	AX-75981138	rs16114328	117502346	0.00551972
2	AX-75985334	rs317225095	119774362	0.00551972
2	AX-76030590	rs316612340	143184604	0.00551972
2	AX-76031691	rs315839687	143719096	0.00551972
6	AX-80805009	rs313198818	29678835	0.00551972
13	AX-75755288	rs317509606	403094	0.00551972
20	AX-76200941	rs315184419	11542894	0.00551972
4	AX-76663918	rs315543558	41997109	0.00552746
12	AX-75719385	rs14974983	6259154	0.00552755
1	AX-75506491	rs313354225	69365981	0.00552868
3	AX-76602472	rs314274256	99903275	0.00553303
3	AX-76466496	rs316461674	36562202	0.00553547
1	AX-75506095	rs315147162	69176457	0.00553549
3	AX-76576591	rs312497098	88026843	0.00553549
4	AX-76665491	rs13517966	42792000	0.00553549
4	AX-76703053	rs315932200	61779877	0.00553549
4	AX-76703075	rs14480271	61786653	0.00553549
4	AX-76703092	rs316613612	61793996	0.00553549
12	AX-75693769	rs312607726	15294520	0.00553549
1	AX-75408180	rs315144114	218143	0.00553558
8	AX-77107091	rs312841591	3064855	0.00553558
13	AX-75756553	rs317809801	4559202	0.00553558
2	AX-76016113	rs313183634	135963840	0.00553757
11	AX-75646928	rs315969441	16313197	0.00553757
1	AX-75500293	rs313908517	66512027	0.00554469
28	AX-76382166	rs16212012	3530739	0.00555004
13	AX-80827318	rs313215980	4623000	0.00555061
12	AX-75695093	rs14045620	15705942	0.00555612
1	AX-75555858	rs316238301	8967671	0.00556116
1	AX-75558767	rs315818565	9114873	0.00556116
13	AX-75730065	rs15696457	10017152	0.00557257
2	AX-76116625	rs317917555	5601317	0.00557259
2	AX-80912371	rs13602123	74511098	0.00557259
2	AX-76173746	rs16057068	87817442	0.00557259
3	AX-76508044	rs316562467	55954022	0.00557259
5	AX-76891080	rs14513683	9361891	0.00557259
8	AX-77113115	rs313213761	5514790	0.00557259
8	AX-77080860	rs315000271	19328305	0.00557259
2	AX-76147186	rs313629761	691121	0.00557286
3	AX-80943628	rs317470676	52766718	0.00557286
3	AX-76501040	rs314377017	52772963	0.00557286
3	AX-76529592	rs315748547	65912466	0.00557286
4	AX-76603384	rs15491269	10009280	0.00557286
10	AX-75571186	rs315030976	10770428	0.00557286
10	AX-75571399	rs14947437	10833661	0.00557286
10	AX-75571403	rs312987507	10835618	0.00557286
10	AX-75571423	rs313446613	10843345	0.00557286
10	AX-75571452	rs14947477	10852517	0.00557286
10	AX-75571509	rs317660906	10870311	0.00557286
10	AX-75571519	rs14947521	10872780	0.00557286
10	AX-75571544	rs316264943	10878307	0.00557286
10	AX-75571854	rs317391909	10962848	0.00557286
10	AX-75572011	rs315234620	11002909	0.00557286
11	AX-77279016	rs14024700	10101341	0.00557286
3	AX-76554098	rs312907294	77338922	0.00557722
11	AX-75631854	rs313829806	1096765	0.00558211
6	AX-76958940	rs317019832	4482523	0.00558696
3	AX-76594068	rs314541923	96070687	0.00559349
4	AX-80858596	rs316802245	14154881	0.00559381
17	AX-75876027	rs15794194	7388964	0.00561072
5	AX-80990560	rs313874546	6591778	0.00561176
1	AX-75287929	rs316330518	146193603	0.00561267
3	AX-76573634	rs316756678	86657897	0.00561267
10	AX-75613744	rs315682130	5136933	0.00561796
3	AX-76596258	rs318222402	97039261	0.00562753
3	AX-76465042	rs15326470	35875151	0.00564254
10	AX-75618648	rs317019090	6734548	0.00564254
2	AX-76149929	rs313513147	75043459	0.00564267
8	AX-77113909	rs313346712	5844669	0.00564267
10	AX-75570675	rs15577185	10624113	0.00564267
22	AX-76272414	rs16183962	3859959	0.00564267
2	AX-75998966	rs312873534	126840611	0.00564406
3	AX-80860624	rs316470661	89965907	0.00565262
4	AX-80899598	rs316388685	88449182	0.0056573
5	AX-76887313	rs15655371	7768312	0.00566955
10	AX-75571859	rs318143891	10964924	0.00566955
3	AX-76548010	rs312699783	74553134	0.00567034
1	AX-75509462	rs316838376	70799785	0.00567728
13	AX-75734562	rs317714113	11741016	0.0056787
3	AX-76596422	rs316943446	97105798	0.00568199
3	AX-76405942	rs315102769	107043424	0.00568985
2	AX-80831269	rs318042693	66551064	0.00570351
13	AX-75763972	rs312895508	7370280	0.00570351
13	AX-75733857	rs14060583	11460124	0.00570351
21	AX-76256913	rs317990820	6621677	0.00570351
26	AX-76344826	rs312524896	4175732	0.00570351
21	AX-76254333	rs318179543	6023284	0.00573115
22	AX-80757594	rs313833859	3700601	0.00573115
28	AX-80881057	rs316832889	455351	0.00573115
4	AX-76616275	rs317628022	16862587	0.00573757
5	AX-76782508	rs315600840	15033486	0.00573757
13	AX-75734461	rs316651182	11699989	0.00573757
12	AX-75684496	rs14042207	12160094	0.00574335
4	AX-76656812	rs315710577	38220155	0.00574589
3	AX-76576693	rs313827636	88077560	0.00576609
22	AX-76270865	rs13820317	3641451	0.00576609
2	AX-75987806	rs314992891	121253671	0.00576939
22	AX-76273097	rs313615108	3952465	0.00578354
18	AX-75890118	rs313097682	1837992	0.00579829
10	AX-80977857	rs315608039	979169	0.00580004
12	AX-75689644	rs315263292	13932450	0.00580004
2	AX-76146819	rs14134362	7253234	0.00580183
2	AX-75996669	rs312408813	125653218	0.00580369
4	AX-76665649	rs315839166	42864619	0.00580369
10	AX-75606175	rs316024601	2754815	0.00580369
10	AX-75606176	rs314990627	2755839	0.00580369
1	AX-75245998	rs313162549	126800960	0.0058073
1	AX-75246011	rs314423726	126808716	0.0058073
1	AX-75246016	rs318086239	126811373	0.0058073
1	AX-75246046	rs314231336	126827714	0.0058073
1	AX-75246067	rs315712905	126842105	0.0058073
1	AX-75246096	rs315063689	126858289	0.0058073
1	AX-75246106	rs14885271	126863864	0.0058073
1	AX-75246235	rs15417540	126930080	0.0058073
1	AX-80739779	rs14885305	126945993	0.0058073
3	AX-76582342	rs314129600	90943040	0.0058073
3	AX-76580801	rs15424885	90269455	0.00581086
10	AX-75576822	rs314561900	12333190	0.00581299
2	AX-76050952	rs15069739	19002036	0.00583111
2	AX-76027135	rs317966063	141395126	0.00583111
4	AX-76702179	rs312435594	61330614	0.00583111
4	AX-76702565	rs317012588	61533618	0.00583111
4	AX-76702573	rs312911819	61536744	0.00583111
4	AX-80978630	rs316828309	61552521	0.00583111
4	AX-76702610	rs315370793	61559005	0.00583111
4	AX-76702668	rs315703772	61589854	0.00583111
4	AX-76703589	rs312691831	62023229	0.00583111
5	AX-76786708	rs313503849	16918190	0.00583111
6	AX-76942512	rs315990706	29770583	0.00583111
10	AX-75583251	rs312944421	14161954	0.00583111
2	AX-75962580	rs317207634	107673949	0.00583441
3	AX-80913986	rs315920172	92921355	0.00583441
3	AX-76586898	rs314490408	92932787	0.00583441
3	AX-76586940	rs313040963	92951867	0.00583441
3	AX-80761676	rs15430709	92969096	0.00583441
3	AX-76587128	rs312672864	93027707	0.00583441
26	AX-76344849	rs314985590	4181365	0.00583508
7	AX-76987203	rs316721863	15568420	0.00583966
13	AX-75753826	rs14991379	3436692	0.00585065
2	AX-76109333	rs315092798	5149348	0.00585291
2	AX-76060615	rs314440703	24733282	0.00585291
4	AX-80928385	rs313499721	61782869	0.00585291
4	AX-76703097	rs312461235	61796042	0.00585291
10	AX-75578925	rs315335417	12945528	0.00585291
13	AX-75734468	rs14060886	11702063	0.00585291
13	AX-75734519	rs314563529	11723044	0.00585291
17	AX-75860352	rs15033011	2789867	0.00585291
1	AX-75267540	rs315787157	136715486	0.00586699
2	AX-76138040	rs314526457	68426208	0.00586699
3	AX-76554041	rs15400463	77313518	0.00586699
9	AX-80828540	rs315232207	21948212	0.00586699
3	AX-76391724	rs318116559	100987314	0.00586747
12	AX-75709903	rs315125166	2907111	0.00588076
17	AX-75868291	rs14101041	5153294	0.00588282
1	AX-75476273	rs15274499	55146571	0.00589289
1	AX-75381815	rs315040756	188027807	0.00589289
2	AX-75962227	rs80700847	107506419	0.00589289
3	AX-76507318	rs16283019	55618427	0.00589289
3	AX-76534886	rs314737590	68235849	0.00589289
3	AX-76540240	rs314209135	70932524	0.00589289
10	AX-75620318	rs313364044	7279186	0.00589289
11	AX-75667505	rs14725114	6364565	0.00589289
12	AX-75710004	rs318117896	2942555	0.00589289
0	AX-75184172	---	---	0.00589624
2	AX-80786202	rs13670736	41986619	0.00589624
2	AX-76033711	rs14259315	144637220	0.00589624
3	AX-76472621	rs16257347	39403952	0.00589624
3	AX-76593977	rs317957181	96036576	0.00589624
7	AX-76988707	rs314993818	16106484	0.00589624
12	AX-75710359	rs313170375	3064448	0.00589624
20	AX-80775330	rs317753127	7721106	0.00589624
5	AX-76793600	rs16751885	20014510	0.0059073
4	AX-76607335	rs312336479	12000115	0.00591226
1	AX-75246840	rs13936420	127253368	0.00591378
2	AX-75960037	rs315628824	106347334	0.00591378
3	AX-76586515	rs16323591	92775771	0.00591378
5	AX-76882509	rs312898149	59315385	0.00591378
13	AX-75734189	rs14996933	11602153	0.00591378
23	AX-76283275	rs315667896	2841075	0.00593005
3	AX-76495120	rs313936011	49999596	0.00593077
2	AX-80952976	rs316162941	19320977	0.00593304
3	AX-76408738	rs316858915	108167261	0.00593845
6	AX-76950397	rs313848482	32657243	0.00593845
4	AX-76654755	rs313921277	37151576	0.00594364
4	AX-76758075	rs313402332	88137749	0.00594364
8	AX-77109730	rs14635958	4147796	0.00594364
8	AX-77083669	rs316567154	20426119	0.00594364
10	AX-80976981	rs314036278	6394605	0.00594364
10	AX-75619259	rs314155291	6930728	0.00594364
10	AX-75606177	rs315528684	2756059	0.00594934
5	AX-76793041	rs314238555	19771626	0.00594974
2	AX-76139214	rs316538167	69085591	0.00595357
11	AX-75634450	rs313858025	11925431	0.00595552
10	AX-75600476	rs315739266	1799888	0.0059561
1	AX-75522701	rs14695313	77823576	0.00595684
2	AX-76132387	rs15877225	6453165	0.00595684
4	AX-76763275	rs316807752	9167399	0.00595684
4	AX-76642048	rs14445977	30679997	0.00595684
4	AX-81004247	rs314802145	62593153	0.00595684
13	AX-75756667	rs15684935	4602732	0.00595684
22	AX-76271075	rs312880702	3670348	0.00595684
1	AX-80824748	rs312988480	81732054	0.00598204
1	AX-75531190	rs312820573	81847922	0.00598204
2	AX-75980273	rs315310149	117046185	0.00598204
4	AX-80988887	rs316846715	62714910	0.00598204
6	AX-76938450	rs312478752	28178065	0.00598204
7	AX-77031168	rs312570173	32031138	0.00598204
13	AX-75765270	rs14057861	7891090	0.00598204
17	AX-75862507	rs80727557	3454805	0.00598204
1	AX-75537002	rs315696502	84702820	0.00598266
4	AX-76656973	rs315202105	38307142	0.00598266
4	AX-76703212	rs314476495	61846552	0.00598266
4	AX-76703222	rs313471557	61852370	0.00598266
21	AX-76248181	rs312608507	4739897	0.00598266
22	AX-76273071	rs316078506	3949486	0.00598266
[truncated: 427,541+ more rows]
