# Supplementary material for: Single SNP- and pathway-based genome-wide association studies for beak deformity in chickens using high-density 600K SNP arrays
Source: BMC Genomics. 2018 Jun 28;19:501. doi: 10.1186/s12864-018-4882-8 (PMC6022433; doi:10.1186/s12864-018-4882-8)
Supplement: Supplementary file 6 — Table S2. Single SNP-based association analysis of the selected SNPs used in the pathway-based association study. (XLSX 5391 kb) [file 12864_2018_4882_MOESM6_ESM.xlsx]

## Sheet: Sheet1
Table S2. Single SNP-based association analysis of the selected SNPs used in the pathways-based association study
Chromesome	Affymetrix SNP ID	dbSNP RS ID	Physical Position (bp)	unadjusted P-value
13	AX-75755421	rs14054450	4101390	1.927e-05
3	AX-76485053	rs313435830	45145744	2.076e-05
15	AX-75844844	rs313330012	7927164	2.076e-05
15	AX-75844848	rs317940468	7928678	2.076e-05
3	AX-76485165	rs313331882	45195399	4.635e-05
17	AX-75883606	rs313098542	9510364	6.001e-05
3	AX-76485041	rs315584618	45140712	6.069e-05
3	AX-76485046	rs317104674	45142863	6.341e-05
6	AX-76914714	rs315919626	18916880	8.25e-05
17	AX-75859815	rs14103008	2632734	8.275e-05
6	AX-76914817	rs313893133	18951403	8.906e-05
5	AX-80771983	rs313256865	14453358	0.0001005
5	AX-76775302	rs313131157	11801940	0.000102
6	AX-76914750	rs312772544	18931800	0.0001114
4	AX-76614178	rs316239178	15598534	0.0001243
6	AX-76914741	rs16551040	18926381	0.0001353
6	AX-80836439	rs317275019	18927710	0.0001534
6	AX-76914754	rs13569036	18932091	0.0002006
28	AX-76371123	rs14304503	106712	0.0002014
5	AX-76781112	rs14518678	14438026	0.0002152
4	AX-76761570	rs314056499	89707587	0.000235
4	AX-80951710	rs313975654	89692670	0.000236
15	AX-75840241	rs313716528	6425329	0.0002469
10	AX-75606692	rs314674392	2925301	0.00025
6	AX-76914466	rs14580760	18823071	0.0002657
6	AX-76914479	rs312902928	18827513	0.0002667
6	AX-76914440	rs313242200	18812400	0.0002731
14	AX-75789444	rs313690457	2091680	0.0002846
5	AX-76781556	rs16457346	1418416	0.0003108
7	AX-77019957	rs314791547	27871944	0.0003466
6	AX-76914822	rs312578828	18953318	0.0003639
14	AX-75800423	rs14073989	5646249	0.00039
15	AX-75844818	rs317229060	7916745	0.0004066
12	AX-75703300	rs316281148	18432722	0.000416
5	AX-76775339	rs318197272	11816317	0.0004179
6	AX-76913868	rs316779082	18612447	0.000422
19	AX-80881561	rs313798520	4354774	0.000441
8	AX-77100259	rs314002036	26649548	0.0004568
13	AX-75753201	rs316408631	3197089	0.0004594
20	AX-76211952	rs313868402	2957222	0.000463
6	AX-76914764	rs313582692	18935427	0.0004654
21	AX-76257618	rs317021710	648409	0.000501
6	AX-76915370	rs313198889	19167238	0.0005122
6	AX-76915380	rs15794145	19171185	0.0005441
5	AX-76777256	rs13757471	12709976	0.0005454
6	AX-76914448	rs16550902	18815764	0.0005702
6	AX-76914459	rs316764644	18819404	0.0005736
6	AX-76914467	rs313164013	18823489	0.0006266
6	AX-76914478	rs313854921	18827416	0.0006551
6	AX-76914517	rs16550937	18839158	0.0006705
6	AX-76914475	rs15793204	18826060	0.0007282
6	AX-76914481	rs313423875	18827902	0.0007882
6	AX-76914494	rs312470688	18832811	0.0007947
6	AX-76914505	rs13568959	18836240	0.0008101
6	AX-76915359	rs316178653	19162567	0.0008106
1	AX-75381711	rs313201296	187986558	0.0008147
15	AX-75849617	rs316294855	9253440	0.0008328
26	AX-80981318	rs312944865	3779618	0.0008462
3	AX-76485109	rs312660260	45169024	0.0008517
8	AX-77113683	rs316885583	5757308	0.0008721
17	AX-75883613	rs312658173	9515114	0.0009004
1	AX-75333785	rs13552953	168431441	0.0009138
6	AX-76906573	rs315465650	15655858	0.0009222
1	AX-75393022	rs313656651	192248523	0.0009509
23	AX-76286353	rs13622474	3497486	0.0009545
14	AX-75785322	rs16702163	14434806	0.0009545
20	AX-80893456	rs16168623	8113046	0.0009569
26	AX-76347231	rs317650309	4692455	0.0009722
28	AX-80884920	rs315591123	139619	0.0009724
2	AX-76078074	rs318091936	34514012	0.0009747
1	AX-75230945	rs312840744	11585545	0.0009796
21	AX-76247958	rs80577469	4697067	0.0009796
6	AX-76914856	rs315047795	18968958	0.0009802
3	AX-76484631	rs16265356	44946792	0.0009802
5	AX-76773753	rs80654074	11093408	0.0009802
1	AX-75381509	rs315684258	187911662	0.001011
17	AX-75858105	rs15033590	2083827	0.001012
14	AX-75792905	rs14071433	3251930	0.001027
3	AX-76485085	rs312803590	45161899	0.00107
7	AX-77020077	rs317226633	27916970	0.001075
3	AX-76484441	rs312609201	44861436	0.001139
6	AX-76914408	rs313241792	18800735	0.00115
4	AX-76758534	rs315229467	88352859	0.001177
6	AX-76914292	rs312485223	18765201	0.001191
2	AX-76103014	rs14131314	4799736	0.001196
19	AX-75931673	rs315070783	4930495	0.001207
20	AX-76197619	rs14278080	10324031	0.001226
6	AX-76915351	rs312489176	19159891	0.001262
6	AX-80769261	rs316457585	18741271	0.001262
1	AX-75451316	rs312269251	43209035	0.001265
28	AX-76371010	rs316708086	104072	0.001286
1	AX-75391823	rs317838779	191812688	0.001287
1	AX-75491496	rs315777126	62426143	0.001293
14	AX-75784894	rs314405814	14317892	0.001313
6	AX-76914465	rs14580758	18823038	0.001375
28	AX-76372126	rs314627302	132867	0.001388
6	AX-76914488	rs315418483	18830499	0.001471
6	AX-76914416	rs315329167	18803688	0.001478
6	AX-76914425	rs15793179	18806748	0.001494
23	AX-76286358	rs14290497	3498912	0.00151
28	AX-76371146	rs13796885	1073556	0.001519
28	AX-76371147	rs13796884	1073602	0.001538
28	AX-80790565	rs317141670	106036	0.001588
10	AX-75573003	rs317401999	11272832	0.001591
8	AX-77082970	rs14650104	20153683	0.001618
1	AX-75333757	rs15497498	168419791	0.001623
1	AX-80881586	rs314766107	173104837	0.001634
6	AX-76914245	rs13568876	18746927	0.001635
6	AX-76914493	rs314532079	18832678	0.001667
12	AX-75684935	rs15656905	12317187	0.001674
15	AX-75838166	rs316586736	5781126	0.001727
1	AX-75333777	rs316733260	168427287	0.00174
10	AX-75572646	rs14006945	11176713	0.00174
2	AX-76078179	rs315556577	34572787	0.001764
26	AX-76346582	rs313131030	4551108	0.001782
5	AX-80880729	rs312551849	11822303	0.001784
14	AX-75792903	rs15723437	3251038	0.001791
17	AX-75858093	rs313982948	2081430	0.00183
6	AX-76914275	rs316674737	18758670	0.001862
6	AX-76914791	rs314147239	18943012	0.001864
6	AX-76914827	rs317870940	18954216	0.001948
6	AX-76914831	rs312879459	18956861	0.001957
6	AX-76914836	rs318026226	18958988	0.001984
2	AX-76008199	rs16138255	131472255	0.00201
6	AX-76914452	rs315525600	18816637	0.002018
6	AX-76958754	rs314159675	4410904	0.002045
15	AX-75843789	rs314584804	7646344	0.002073
15	AX-75844179	rs313653078	7754975	0.002121
4	AX-76678539	rs312609101	49580674	0.002142
28	AX-76371659	rs312831453	120567	0.002146
2	AX-76078064	rs312339891	34508498	0.00215
17	AX-75860155	rs316689334	2735372	0.00215
17	AX-75860156	rs15802799	2735856	0.002159
5	AX-76774278	rs16465993	11325748	0.002166
4	AX-76761578	rs314812948	89710505	0.002183
1	AX-75461890	rs318234964	48288507	0.002194
7	AX-77013418	rs316721345	25375974	0.002204
28	AX-76372143	rs318014243	136344	0.002215
10	AX-75572649	rs317525774	11177274	0.002217
14	AX-75791602	rs316629588	2821611	0.002224
1	AX-75351400	rs317779012	175813710	0.002247
28	AX-76388203	rs315428543	678345	0.002247
2	AX-80806920	rs14262871	140186405	0.002255
17	AX-75852816	rs15788878	9943223	0.002256
5	AX-76774134	rs314368856	11264672	0.002286
10	AX-80862012	rs15563964	3137965	0.002323
20	AX-76197618	rs14278078	10323940	0.00234
4	AX-76605714	rs313969696	11154428	0.002341
15	AX-75819560	rs314379738	11140639	0.002344
5	AX-76774115	rs15662823	11256461	0.00236
5	AX-76777271	rs313727079	12714981	0.002375
8	AX-77103390	rs15941061	27678932	0.002379
2	AX-76102935	rs313630254	4795679	0.002433
6	AX-76914799	rs315029113	18945381	0.002464
6	AX-76914810	rs315036171	18949613	0.002464
17	AX-75858219	rs317876686	2116112	0.002484
17	AX-75858407	rs14103305	2178349	0.0025
17	AX-75858599	rs317596777	2237257	0.002517
17	AX-75858889	rs312268872	2326536	0.002517
17	AX-75859064	rs312929378	2386547	0.002563
17	AX-75859751	rs316354997	2611199	0.002567
26	AX-76347020	rs316593473	4655100	0.002592
26	AX-76347048	rs313348023	4658299	0.002627
26	AX-76347104	rs314489296	4669623	0.002638
26	AX-76347221	rs314879207	4689993	0.002639
6	AX-76914413	rs14580733	18802361	0.00266
6	AX-76899050	rs314499246	12716692	0.00266
17	AX-80862507	rs16080708	5554018	0.002719
6	AX-76908439	rs315490880	16403624	0.00272
1	AX-75351418	rs316452294	175819140	0.002721
17	AX-75852777	rs312422740	9930946	0.00273
6	AX-76914457	rs14580749	18818637	0.00274
6	AX-80869397	rs314029051	18810148	0.002752
17	AX-75871734	rs315584627	6215984	0.002759
1	AX-75344731	rs15509671	173095502	0.00276
2	AX-76092067	rs15055966	4169139	0.002769
20	AX-76199389	rs15177900	10981787	0.002775
1	AX-75381701	rs15546389	187982540	0.002779
3	AX-76484492	rs312910076	44885773	0.002815
6	AX-76908431	rs14578381	16400465	0.002819
26	AX-76331913	rs16200109	1367657	0.00284
1	AX-75248284	rs312444741	127921216	0.002845
6	AX-76914236	rs313120771	18745319	0.002845
9	AX-77167154	rs16650971	187230	0.002845
1	AX-75393137	rs317836184	192289296	0.002853
5	AX-76773924	rs313793272	11175174	0.002864
4	AX-76755643	rs317792645	87060283	0.002866
15	AX-75816052	rs315853288	10122039	0.002876
1	AX-75381692	rs13993629	187978482	0.002878
1	AX-75381495	rs317791188	187904933	0.002878
15	AX-75846634	rs313787523	8423743	0.002883
2	AX-76008189	rs317465697	131464795	0.002898
2	AX-76008200	rs80627761	131473179	0.002915
18	AX-75900573	rs313610780	5118129	0.002935
5	AX-76778059	rs315271773	13061946	0.002949
17	AX-75874931	rs313976412	7079537	0.002949
28	AX-80953993	rs314521548	544520	0.002962
5	AX-76770845	rs313737277	9883882	0.002979
3	AX-80821363	rs313176584	44907734	0.002984
2	AX-75968424	rs315022959	110741359	0.002994
3	AX-76484551	rs316085001	44911158	0.002999
14	AX-75792607	rs313866456	3156281	0.003024
2	AX-76095755	rs313506120	4387524	0.003024
9	AX-77184873	rs16656529	8948467	0.00303
1	AX-75240345	rs14883985	124011421	0.003041
15	AX-75836721	rs316963618	5333493	0.003049
1	AX-75393213	rs312985877	192316903	0.00305
6	AX-76899048	rs317700933	12716193	0.003056
9	AX-80945398	rs315083603	19326028	0.003076
5	AX-80969212	rs314309419	11819188	0.003078
6	AX-76914439	rs312809781	18812265	0.003088
2	AX-76027732	rs314623065	141658923	0.003089
19	AX-75929941	rs315570385	4390870	0.003089
19	AX-75930408	rs15844835	4526977	0.003098
19	AX-75930471	rs317142152	4553078	0.003132
19	AX-75930503	rs318148661	4562346	0.003141
26	AX-76342063	rs16203088	3625423	0.003148
1	AX-75493127	rs314276054	63222547	0.003158
6	AX-76914852	rs316995353	18965503	0.00316
18	AX-75900591	rs312583649	5123517	0.003169
10	AX-75607166	rs14001830	3082834	0.003173
8	AX-77079551	rs318045302	18790408	0.003203
14	AX-75785362	rs13787313	14444807	0.00324
23	AX-76288149	rs314495478	3902916	0.003268
14	AX-75785321	rs313025951	14434617	0.003274
10	AX-80789919	rs316115538	3092816	0.003275
6	AX-76908291	rs312817109	16336326	0.0033
1	AX-75393038	rs318081399	192252987	0.003304
10	AX-75604492	rs312345886	2187380	0.003345
6	AX-76904757	rs14576669	14952805	0.003374
10	AX-75572672	rs316463912	11182109	0.00338
20	AX-76199075	rs13634547	10865224	0.00339
5	AX-76773764	rs314358905	11100279	0.00341
5	AX-80795449	rs314051179	14438931	0.003441
5	AX-80969870	rs315821794	14442107	0.003446
6	AX-76899758	rs317595329	12980054	0.003463
6	AX-80769730	rs317264210	12982133	0.00347
6	AX-80857796	rs317392884	13002880	0.00347
10	AX-75569865	rs317893393	10397443	0.003486
14	AX-75808152	rs14076376	8160503	0.003525
3	AX-80811115	rs16216484	3868154	0.003528
9	AX-77170362	rs14669263	3864617	0.003541
14	AX-75811810	rs313774913	9241038	0.003543
6	AX-76963551	rs314081759	6164226	0.003543
17	AX-75859116	rs317705413	2402589	0.003551
26	AX-76347184	rs314660079	4681310	0.003587
15	AX-75818804	rs315831582	10924048	0.003589
13	AX-75753230	rs314026850	3207213	0.003688
1	AX-75486871	rs317692070	60179195	0.00369
1	AX-75486873	rs313446272	60179479	0.003709
3	AX-76572127	rs315964054	86001843	0.003711
14	AX-75808203	rs318173882	8173371	0.003717
18	AX-75900555	rs312709946	5113844	0.003724
18	AX-75900567	rs315160378	5116835	0.00373
10	AX-75628453	rs314873597	9680924	0.003731
1	AX-80964935	rs317999378	129324408	0.003749
19	AX-80941619	rs15047673	4943256	0.003756
17	AX-75883642	rs15789458	9524064	0.003767
17	AX-75871273	rs14105086	400737	0.003798
19	AX-75930158	rs312843131	4453653	0.003825
17	AX-75859793	rs313231906	2624187	0.003835
1	AX-75381488	rs313771056	187902771	0.003891
4	AX-76761562	rs315373918	89703571	0.003911
17	AX-75870590	rs318156353	5885844	0.004008
1	AX-75326852	rs14913069	165593508	0.004019
7	AX-77007661	rs313125460	23174634	0.00403
13	AX-75750590	rs13728418	2119592	0.004034
5	AX-76777106	rs312421905	12638900	0.004054
5	AX-80910876	rs314825182	12638463	0.004057
1	AX-75523040	rs317254993	77992852	0.004057
10	AX-75607181	rs315808143	3087229	0.00406
6	AX-76914243	rs13568868	18746660	0.004066
1	AX-75335606	rs317021223	169229231	0.004076
1	AX-75335610	rs317812130	169231399	0.00409
1	AX-75344919	rs315387479	173175779	0.004105
7	AX-76992213	rs14611911	17457412	0.004105
14	AX-75789467	rs315663547	2103495	0.004108
6	AX-76914436	rs316840836	18810614	0.004122
2	AX-76193900	rs80651029	98542869	0.004133
6	AX-76912970	rs317492318	18272560	0.004146
27	AX-76366564	rs316201000	4385562	0.004146
3	AX-76484562	rs317763828	44917881	0.004149
4	AX-76687932	rs313026655	462240	0.004176
4	AX-80974937	rs317696272	518712	0.004177
6	AX-76899047	rs312519340	12716061	0.004182
6	AX-76899077	rs314757605	12724498	0.004185
1	AX-75195990	rs15368144	103525495	0.004185
1	AX-75344798	rs314925275	173121726	0.004199
3	AX-76543497	rs316261104	72370043	0.004207
5	AX-76809136	rs16482621	27138539	0.004209
5	AX-76781154	rs315933369	14452823	0.004246
23	AX-80979369	rs14290867	3934621	0.004256
1	AX-75500434	rs314204112	657785	0.004276
19	AX-75931466	rs316173470	4871524	0.004291
1	AX-75326665	rs313628342	165517641	0.004296
3	AX-76477797	rs314895573	41793094	0.004307
3	AX-76484689	rs315437310	44975075	0.004317
4	AX-76732739	rs313251501	76437188	0.004321
17	AX-75871701	rs318018852	6204100	0.004378
14	AX-75789445	rs314041113	2091885	0.004406
19	AX-75931493	rs313078070	4879578	0.004411
6	AX-76913872	rs14580532	18614903	0.004412
1	AX-75257158	rs317361969	131952427	0.004421
2	AX-76008705	rs315593571	131727816	0.004433
18	AX-75892076	rs15037369	2550957	0.004433
1	AX-75381702	rs13993631	187982896	0.004454
27	AX-76365579	rs317138884	4115266	0.004456
2	AX-76091447	rs313217139	42252962	0.00446
19	AX-80748730	rs15845469	4899466	0.00446
1	AX-75381637	rs313922249	187957323	0.004489
26	AX-76343411	rs317211031	3889706	0.004493
5	AX-76775318	rs316349290	11806979	0.004515
28	AX-76373251	rs15248804	1633346	0.004516
10	AX-75576113	rs314391029	12132771	0.004535
1	AX-75251312	rs315210332	129341925	0.004543
1	AX-75337245	rs314454524	169940830	0.004543
5	AX-76779226	rs317886059	13595139	0.004544
6	AX-76916033	rs16004566	19431842	0.00455
26	AX-76331472	rs313327598	1257694	0.004554
27	AX-76366523	rs314915597	4376573	0.004554
10	AX-75580811	rs317714088	1249281	0.00463
1	AX-75398010	rs316436712	193978996	0.004634
7	AX-80844991	rs314419414	15055696	0.004667
13	AX-75761320	rs316974555	6384576	0.004667
26	AX-76350391	rs312315557	748753	0.004668
1	AX-75344804	rs14921207	173124681	0.004668
5	AX-76792452	rs312902515	197	0.004683
12	AX-75709968	rs317268129	2931515	0.004697
26	AX-76342853	rs16203327	3781675	0.00472
2	AX-76136664	rs313377284	6681857	0.004722
5	AX-76781244	rs315672029	14487958	0.00474
6	AX-76907228	rs318050532	15917162	0.004756
6	AX-80771980	rs316625490	14626238	0.004761
17	AX-75858789	rs315947850	2295859	0.004769
26	AX-76346334	rs15236296	4499283	0.004772
10	AX-75606894	rs317111713	2991867	0.004772
10	AX-75628209	rs313184666	9608681	0.004772
18	AX-75900178	rs317579732	5010632	0.00479
1	AX-75354683	rs315290729	1772362	0.00479
14	AX-75789460	rs313033038	2099413	0.004815
17	AX-75871723	rs313844431	6211597	0.004838
6	AX-80862544	rs312930495	18801583	0.004838
15	AX-75846841	rs317920833	8482058	0.004854
20	AX-76231530	rs313513992	10191891	0.004881
4	AX-76614249	rs317372248	15639087	0.004884
6	AX-76914299	rs316113920	18767864	0.004894
18	AX-75899760	rs14110695	4888552	0.004897
17	AX-75859611	rs80762948	2563445	0.004921
26	AX-76350065	rs312805814	676249	0.004929
6	AX-76914769	rs314661084	18937498	0.004931
15	AX-75844064	rs316321380	7726434	0.004946
10	AX-75572657	rs317641172	11179210	0.004947
10	AX-75572663	rs316809018	11181091	0.00496
6	AX-76900326	rs314842225	13246368	0.004973
2	AX-75966636	rs317659945	109803571	0.004994
2	AX-76133298	rs314289004	6501352	0.004996
1	AX-75195880	rs318143689	103482360	0.005011
10	AX-80945182	rs316940947	9637922	0.005015
1	AX-75366207	rs316427793	1820084	0.00502
3	AX-76389986	rs312718320	100233888	0.005044
3	AX-76521550	rs314927808	62128212	0.005061
4	AX-80765648	rs314586133	89714615	0.005083
5	AX-76850469	rs16504693	45694782	0.005085
4	AX-76732748	rs313714134	76441615	0.005131
17	AX-75859630	rs80606461	2568924	0.005155
1	AX-75245143	rs317465594	126309746	0.005174
1	AX-75267869	rs313098866	136862294	0.00518
4	AX-76757599	rs312782229	87912155	0.005188
28	AX-76373051	rs316158606	1593164	0.005188
4	AX-80911356	rs314998056	88327945	0.005199
20	AX-76208216	rs16159232	1634278	0.005252
21	AX-76242446	rs316090638	3476306	0.005256
3	AX-76484546	rs318097336	44908794	0.005272
27	AX-76357927	rs316207406	2435490	0.005278
15	AX-75818976	rs314943679	10973869	0.005285
20	AX-76197676	rs16171788	10343805	0.005301
9	AX-77152878	rs316686540	19397226	0.005303
1	AX-75466349	rs314144282	50452222	0.005303
1	AX-75467175	rs318155228	50862871	0.005321
14	AX-75811798	rs314705682	9238231	0.005372
1	AX-75251235	rs13938308	129310656	0.005375
6	AX-76915317	rs10724698	19148855	0.00538
3	AX-76558581	rs316877901	7907787	0.005388
5	AX-76781081	rs13758083	14422853	0.005394
5	AX-80817170	rs318054355	634652	0.005426
2	AX-76008685	rs313589818	131719049	0.005437
24	AX-76306927	rs314433258	3092048	0.005441
13	AX-75749992	rs15692080	1856392	0.005448
9	AX-77159564	rs312960617	21434257	0.005459
5	AX-76775311	rs315875154	11803818	0.005459
6	AX-76948647	rs80616137	32050092	0.005465
1	AX-75393212	rs313979548	192316798	0.005466
5	AX-76886372	rs314017604	690088	0.005468
13	AX-75753172	rs14055380	3185697	0.005468
6	AX-76916043	rs313517637	19436290	0.005471
7	AX-76994787	rs316253700	18342001	0.005477
17	AX-75874944	rs15029637	7084081	0.005485
17	AX-75884047	rs314293528	9638535	0.005486
21	AX-76257704	rs318161314	678445	0.005493
2	AX-76007832	rs15894345	13060144	0.005493
8	AX-77082709	rs313036617	20057277	0.005504
14	AX-75792682	rs312411514	3179636	0.005512
3	AX-76390015	rs318211604	100245941	0.005518
1	AX-75381919	rs317362911	188065026	0.005519
5	AX-76787344	rs317758361	17220601	0.005547
6	AX-76910870	rs313573051	17431786	0.005549
3	AX-80965781	rs315999412	45207088	0.005571
6	AX-76910830	rs316973155	17413279	0.005576
15	AX-75839094	rs318181838	6062112	0.00559
19	AX-75940261	rs313287775	7406422	0.00559
6	AX-76913875	rs14580539	18616743	0.005596
21	AX-80901943	rs317661542	3791984	0.005608
26	AX-80944860	rs316527624	1881701	0.005623
4	AX-76726748	rs312694322	73614644	0.005623
6	AX-76964055	rs313414695	6359511	0.005624
6	AX-76964395	rs317345842	6500372	0.005633
6	AX-76964405	rs315170861	6504999	0.005634
6	AX-76964422	rs313354233	6512006	0.00564
6	AX-76964426	rs313917367	6513607	0.005655
28	AX-76382049	rs14307315	3510396	0.005692
10	AX-75624928	rs80631506	8698232	0.005693
27	AX-80967206	rs312436946	4163810	0.005693
28	AX-76388339	rs314602727	709231	0.005706
14	AX-80797123	rs316231364	8398170	0.005709
5	AX-80923027	rs313309748	18105801	0.005709
24	AX-80833260	rs14297266	5829678	0.00572
1	AX-75195859	rs15368052	103474191	0.005749
1	AX-75195873	rs15368061	103478224	0.005754
2	AX-76076076	rs315869733	33333087	0.005754
4	AX-76717323	rs14488003	68786609	0.005755
6	AX-76914217	rs316913502	18738993	0.00576
6	AX-76914333	rs315249563	18779103	0.00576
27	AX-76352041	rs312448269	1157577	0.00577
1	AX-75466607	rs312296181	50579012	0.00577
1	AX-75326659	rs13967818	165514577	0.005832
17	AX-75857712	rs316668507	1948032	0.005834
26	AX-80892608	rs15228467	1643997	0.005849
27	AX-76365041	rs314385614	3989072	0.005855
1	AX-75541725	rs313503785	86901036	0.005856
10	AX-80882401	rs14001812	3067548	0.005857
15	AX-75837763	rs317850281	5647146	0.005862
27	AX-80974698	rs316345471	3978615	0.005873
5	AX-76819044	rs318051002	31554684	0.0059
6	AX-80759076	rs317129939	19414917	0.005909
28	AX-76371033	rs317309006	104589	0.005937
2	AX-75962507	rs314123999	107641519	0.005978
1	AX-75319270	rs314581279	161980701	0.005997
2	AX-76102015	rs15872028	4745536	0.006002
1	AX-75393258	rs317090512	192333493	0.006047
6	AX-76914205	rs13568859	18733846	0.006075
12	AX-75724109	rs316667557	7892693	0.00608
1	AX-75381685	rs312827481	187975319	0.00608
2	AX-80879461	rs314472911	6622415	0.006091
3	AX-80780052	rs315607243	78661500	0.006098
4	AX-76725722	rs315041327	73085007	0.006102
6	AX-80807983	rs317504151	12900517	0.006105
6	AX-80841368	rs312329564	13113259	0.006105
6	AX-76903413	rs317276150	14413251	0.006107
6	AX-76915986	rs314285725	19414684	0.006115
2	AX-76035329	rs14258293	145368100	0.006123
2	AX-76025451	rs313949193	140600050	0.006126
4	AX-76693603	rs314743988	57369401	0.006126
6	AX-80939808	rs15790306	17332680	0.006126
19	AX-75929330	rs15843979	4210159	0.006187
7	AX-77027728	rs13599504	30773042	0.006197
28	AX-76372159	rs315602362	140035	0.006199
12	AX-75708433	rs313763042	2404998	0.006221
2	AX-76076204	rs314385695	33409361	0.006229
2	AX-76076221	rs313810078	33419927	0.006239
1	AX-80881096	rs15537127	184477528	0.006239
6	AX-76908465	rs14578390	16412563	0.006239
6	AX-76908486	rs14578409	16420537	0.006302
8	AX-77076498	rs15921441	17618669	0.006318
6	AX-76916032	rs312711652	19431795	0.006318
9	AX-77152136	rs312434564	19169683	0.00632
10	AX-75607167	rs315179164	3082869	0.006335
13	AX-75761582	rs15680327	6478647	0.006337
15	AX-75840040	rs312959009	6370510	0.006342
15	AX-75818833	rs316601747	10934362	0.006347
2	AX-76025337	rs13761074	140540586	0.00636
7	AX-76995865	rs315967157	18727881	0.006374
5	AX-80863973	rs317744555	14468297	0.006375
6	AX-76904122	rs314613899	14692048	0.006383
6	AX-76904629	rs16546045	14899647	0.006394
6	AX-76907330	rs315035390	15958657	0.006396
17	AX-75852789	rs315387487	9934389	0.006436
7	AX-76981892	rs16587235	13454889	0.006448
10	AX-80747696	rs317641812	1245063	0.006449
1	AX-75360294	rs316170930	179518788	0.006486
3	AX-76392113	rs312434454	101136463	0.006495
3	AX-80985387	rs14404265	100245988	0.006498
4	AX-76761475	rs313329732	89661728	0.006527
12	AX-80950414	rs314948480	3600125	0.006537
14	AX-75770634	rs312846427	10063187	0.006537
1	AX-80775930	rs15418717	127975221	0.006545
4	AX-80849687	rs14456351	39477692	0.006552
7	AX-77020057	rs315809766	27907181	0.006584
1	AX-75322302	rs315904492	15990643	0.006596
14	AX-75803800	rs318110287	6782171	0.006596
1	AX-75381499	rs313492299	187907220	0.006641
2	AX-75966668	rs312388561	109816780	0.006648
2	AX-76193863	rs314056139	98529690	0.00665
2	AX-76193875	rs315401407	98533510	0.006678
2	AX-80743992	rs314495278	69263715	0.006678
2	AX-80860091	rs317621366	109812192	0.006683
2	AX-80869483	rs16101735	109807772	0.006691
14	AX-75785547	rs14701462	14492577	0.006705
14	AX-75789004	rs13530663	1943898	0.006711
26	AX-80800874	rs316309169	1256662	0.006754
1	AX-75256456	rs312884991	131629666	0.006756
2	AX-75974809	rs15144598	114045099	0.006768
15	AX-75834327	rs15769555	4532220	0.006768
15	AX-75827811	rs14088005	2397135	0.006777
26	AX-76334404	rs315416451	1939103	0.006779
3	AX-76470665	rs315196927	3854675	0.006806
28	AX-80859151	rs316247787	2071961	0.006823
6	AX-76923361	rs316783352	22410732	0.006824
6	AX-76923365	rs316216564	22413741	0.00687
15	AX-75837733	rs316020549	5640256	0.006877
15	AX-80996910	rs317079978	5576141	0.00694
15	AX-75840265	rs316279872	6431400	0.00694
28	AX-76371185	rs314657111	108132	0.006944
10	AX-75607070	rs14942564	3052196	0.006949
1	AX-75430955	rs315361445	33546187	0.006972
5	AX-76795852	rs315496697	21017347	0.006996
9	AX-77166772	rs15942940	172234	0.006998
17	AX-75871236	rs314369675	6064824	0.007021
5	AX-76861843	rs15652651	50634	0.007026
1	AX-75373420	rs316501895	184849164	0.007027
5	AX-76774295	rs318199386	11332571	0.007031
6	AX-76963898	rs15769334	6291351	0.007039
6	AX-76904223	rs15784918	14734219	0.007041
3	AX-76500033	rs316838500	52327436	0.007041
17	AX-75859441	rs15803329	2510373	0.007063
7	AX-77007388	rs313490783	23080099	0.007066
1	AX-75251303	rs314544892	129338530	0.007068
1	AX-75360215	rs317616267	179482868	0.007086
3	AX-76483596	rs315563369	44455760	0.007099
28	AX-76382126	rs314442417	3523896	0.007123
1	AX-75251277	rs13938318	129325522	0.007123
1	AX-80918947	rs316001633	129316825	0.007149
20	AX-76208963	rs16159419	1841827	0.00715
3	AX-76484349	rs316042350	44817192	0.00715
5	AX-80815343	rs13650264	9215	0.007151
12	AX-75687407	rs14030980	1324469	0.007169
19	AX-75930182	rs315598443	4461779	0.007171
1	AX-75408166	rs314024090	22120144	0.007183
1	AX-75422657	rs15221334	29417801	0.007201
7	AX-76994728	rs13780766	18317869	0.007221
7	AX-77011761	rs16599728	24704753	0.007223
24	AX-76305002	rs317289067	2662962	0.007226
1	AX-75523041	rs313733518	77993002	0.007231
4	AX-76758549	rs313755289	88360868	0.007232
10	AX-80826212	rs14946888	9680403	0.007245
15	AX-75838082	rs315362963	5755604	0.007265
27	AX-76353161	rs313754359	1403644	0.007297
8	AX-77083515	rs313823015	20370341	0.007333
7	AX-77013375	rs317093489	25354405	0.007335
19	AX-80805473	rs315923062	4272588	0.007353
1	AX-80753535	rs13830856	13276049	0.007379
2	AX-75956734	rs317924027	10397775	0.007382
3	AX-76575774	rs13697807	87647472	0.007407
3	AX-76575794	rs16318118	87653452	0.007418
3	AX-76575844	rs316601240	87674901	0.00743
9	AX-77152831	rs318171432	1855514	0.007437
17	AX-75858439	rs316264081	2186903	0.007438
10	AX-75583438	rs318085565	1325505	0.007458
10	AX-75575881	rs312758084	12072322	0.00749
6	AX-76931503	rs314641254	25575645	0.007493
1	AX-75550039	rs316010636	90719916	0.007493
1	AX-75404066	rs316674577	20141929	0.007497
2	AX-76174451	rs315776980	88202973	0.007497
1	AX-75455404	rs312697066	45153204	0.007504
3	AX-76536093	rs313424374	6849522	0.007525
7	AX-77025042	rs317205766	29748730	0.007529
14	AX-75798149	rs315772316	4906802	0.007531
1	AX-75251308	rs315747364	129340800	0.007551
3	AX-76570230	rs312544023	8477477	0.00756
4	AX-76761584	rs13776338	89714324	0.007561
5	AX-76787348	rs315096171	17221551	0.007562
7	AX-77016877	rs316098162	26716258	0.007562
12	AX-75720618	rs14036969	6701235	0.007562
17	AX-75859104	rs314191037	2399821	0.007562
20	AX-76229532	rs317091038	9359159	0.007599
2	AX-76008625	rs316414156	131690462	0.007605
15	AX-80827616	rs318074538	10848995	0.007644
1	AX-75196665	rs315757766	103829970	0.007665
10	AX-75606853	rs315484174	2976735	0.007679
14	AX-75789156	rs315086896	2000144	0.007697
15	AX-80820642	rs15780179	9287569	0.007699
1	AX-75433458	rs314686749	3490254	0.007701
2	AX-75956830	rs312441564	10402237	0.007731
6	AX-81002699	rs313754415	22414196	0.007735
1	AX-75333741	rs312791502	168413469	0.007745
6	AX-76924504	rs316620109	22885541	0.007748
1	AX-75257259	rs314312977	132000797	0.007763
2	AX-76133239	rs312267100	6498290	0.00777
4	AX-76761615	rs14506348	89729284	0.007784
3	AX-76485141	rs318057668	45186059	0.007784
18	AX-80872777	rs312483354	5011497	0.007788
2	AX-76091322	rs313516363	42179204	0.007791
20	AX-76226094	rs317526835	8051331	0.007808
1	AX-75381487	rs316524701	187902632	0.007811
15	AX-75841740	rs314192879	7019202	0.007812
21	AX-80755609	rs316383923	351412	0.007851
14	AX-75789007	rs316369841	1944409	0.007876
10	AX-75624961	rs313065718	8707136	0.007883
15	AX-80950139	rs316376726	5779887	0.007888
3	AX-76487241	rs316981330	46139442	0.007888
7	AX-77013719	rs14619727	25497836	0.00789
20	AX-76197764	rs13634381	10379563	0.007902
14	AX-75784877	rs312970037	14314742	0.007918
14	AX-75784926	rs16014650	14327893	0.007922
14	AX-75784927	rs16014652	14327951	0.007938
14	AX-75800406	rs316318521	5639854	0.007941
19	AX-75930013	rs312525185	4413129	0.007941
10	AX-80931568	rs15563618	3053007	0.007982
1	AX-75493208	rs15293063	63260225	0.008024
14	AX-75803597	rs313270242	6715400	0.008025
3	AX-76573861	rs314119988	86766223	0.008025
4	AX-76717337	rs314349008	68794248	0.008025
1	AX-77278765	rs13993543	187896252	0.008025
3	AX-80900768	rs317227298	42640807	0.008049
4	AX-76678427	rs15574095	49521048	0.008051
5	AX-76778215	rs16469038	13129708	0.008059
5	AX-76805832	rs315460861	25584884	0.008075
1	AX-75493392	rs312364913	63350105	0.008077
17	AX-75857957	rs312516778	2038554	0.008082
20	AX-76198064	rs15177429	10491500	0.008094
6	AX-76910863	rs15790609	17429068	0.008136
6	AX-76948619	rs313937013	32042669	0.008171
6	AX-76948638	rs313647612	32047449	0.008199
7	AX-80939083	rs312413209	18308777	0.008204
15	AX-75836733	rs317947766	5335808	0.008212
26	AX-76334443	rs312678465	1949720	0.008212
2	AX-75991006	rs315126388	122853605	0.008234
5	AX-76782385	rs16471185	14984678	0.008256
5	AX-80850003	rs312936834	14985797	0.008265
23	AX-76286309	rs317978716	3488678	0.00828
20	AX-76220441	rs318063669	579769	0.00828
1	AX-75381977	rs314680207	188085336	0.00828
3	AX-80760400	rs15389085	72371555	0.008281
6	AX-76910614	rs314412588	17317392	0.008282
19	AX-75929251	rs318172867	4185249	0.008288
2	AX-76042950	rs16083193	148733608	0.008296
6	AX-76915962	rs316726632	19405372	0.008298
26	AX-76345486	rs313622429	4317861	0.008298
2	AX-76095108	rs318089601	4347855	0.008303
2	AX-76137137	rs317058286	6706643	0.008313
2	AX-76014295	rs16141315	134645394	0.008352
6	AX-76899569	rs315789577	12909334	0.008411
7	AX-77003489	rs313192562	21575518	0.008417
24	AX-80749362	rs317217188	5748141	0.008421
1	AX-75393814	rs15856795	192520823	0.008446
6	AX-76899100	rs317757969	12732875	0.008446
14	AX-75793003	rs316684912	3280448	0.008449
2	AX-75966586	rs314767106	109781235	0.008457
27	AX-76363831	rs80610882	3686527	0.008457
8	AX-77084841	rs13682375	20854362	0.008473
5	AX-77283249	rs14720098	17216808	0.008476
6	AX-76899864	rs314022139	13027771	0.008495
6	AX-76900119	rs313964702	13146811	0.008499
11	AX-75672054	rs314605063	7860406	0.008503
14	AX-75789506	rs313239986	2118091	0.008509
7	AX-77016616	rs316835792	26615497	0.008514
6	AX-76910725	rs316138659	17367564	0.008521
13	AX-75750918	rs316367621	2247314	0.008521
13	AX-75750926	rs317137415	2251142	0.008527
15	AX-75818942	rs316065404	10964419	0.008531
1	AX-75245003	rs316371034	126246883	0.008531
2	AX-76025458	rs314312620	140601702	0.008542
7	AX-77013174	rs15869258	25276726	0.008558
1	AX-75326660	rs312390975	165514613	0.008593
6	AX-80960522	rs316214031	19439583	0.008596
17	AX-80868244	rs14100179	6281049	0.008598
8	AX-77112767	rs316007454	5380003	0.008599
8	AX-77081894	rs313318455	19733425	0.008607
19	AX-80928331	rs15047527	4830168	0.008622
8	AX-77082956	rs317837505	20149924	0.008683
6	AX-76923451	rs15797906	22446789	0.008761
2	AX-76133629	rs314836881	6519628	0.008767
3	AX-76392225	rs312515088	101184922	0.008778
3	AX-76551180	rs314680704	76027104	0.008785
4	AX-76617743	rs315572033	17682773	0.008788
4	AX-76617777	rs13646108	17701872	0.008796
4	AX-76653827	rs80619870	36653991	0.008819
8	AX-80893014	rs316746187	1243255	0.008823
10	AX-80848731	rs15563490	2991974	0.008827
4	AX-76735110	rs16439125	77619776	0.008837
1	AX-75495088	rs317625384	64184709	0.008839
1	AX-75495133	rs318171197	64202464	0.008849
26	AX-76332567	rs313343997	1516318	0.008861
2	AX-76191041	rs312276175	97054615	0.008871
3	AX-76576221	rs313393300	87850356	0.008872
9	AX-77166779	rs16650956	172358	0.008884
9	AX-77166863	rs317501462	175945	0.008894
19	AX-75928941	rs313212132	355908	0.008906
6	AX-76959039	rs13562941	4519453	0.00891
1	AX-75240674	rs312530977	124166016	0.008921
6	AX-76924774	rs16554554	22993985	0.008926
26	AX-76343574	rs312309152	3914017	0.008926
3	AX-76484290	rs315833692	44784094	0.008946
3	AX-76484300	rs14349891	44789947	0.008964
3	AX-76484333	rs16265049	44809207	0.008966
3	AX-76484363	rs313621656	44823426	0.008988
14	AX-75792908	rs313235198	3253068	0.009014
14	AX-80837383	rs15733135	7631337	0.009027
20	AX-76211933	rs312697020	2950983	0.009034
4	AX-76761510	rs13776308	89681844	0.009084
8	AX-77063942	rs314145221	13014946	0.009087
12	AX-75703427	rs15672145	18476835	0.009091
19	AX-75929375	rs315174937	4222755	0.009092
14	AX-75793373	rs15723866	3396209	0.009101
15	AX-75849851	rs316064400	9318608	0.009123
19	AX-75931720	rs15047671	4942760	0.009133
20	AX-76206976	rs16159174	1586455	0.009164
1	AX-75379621	rs14934628	187197728	0.00919
4	AX-76761580	rs316450857	89710936	0.009195
1	AX-75335712	rs316136343	169281738	0.009219
1	AX-75373443	rs312626555	184857135	0.009227
5	AX-76775362	rs316645079	11825333	0.009264
8	AX-77058949	rs316926167	11010607	0.009278
4	AX-76605579	rs317341500	11070342	0.009281
4	AX-80815616	rs80584252	68847297	0.009283
17	AX-75858125	rs314806981	2090125	0.009283
17	AX-75883895	rs317195562	9593942	0.009288
17	AX-75883902	rs315683676	9597237	0.009313
20	AX-76228911	rs313700394	9119250	0.009315
17	AX-75858354	rs14103329	2161582	0.009319
4	AX-76700092	rs314139338	60373423	0.009321
27	AX-76365436	rs16208098	4079939	0.009342
10	AX-75580808	rs313468135	1249155	0.009359
10	AX-80934648	rs318089832	1243724	0.009367
28	AX-76373421	rs317901759	1670257	0.009387
15	AX-75844219	rs14092302	7765436	0.009394
1	AX-75337244	rs315867608	169940534	0.0094
17	AX-75874767	rs312940623	7030917	0.009425
15	AX-75844931	rs316865130	7956442	0.009425
1	AX-75435773	rs316933115	35702241	0.009425
20	AX-76208965	rs3136841	1842298	0.009438
4	AX-76732647	rs313059714	76393577	0.00944
6	AX-76924501	rs317175464	22883846	0.009449
14	AX-75806452	rs314052482	7614298	0.009459
28	AX-76373489	rs16211028	1685833	0.009481
1	AX-80943611	rs313210254	103453413	0.009493
2	AX-76181327	rs16067706	91864930	0.009493
13	AX-75750850	rs312408815	2220123	0.009534
13	AX-75750878	rs314911729	2232124	0.009539
15	AX-75836685	rs316255880	5321790	0.009565
18	AX-80822062	rs314450956	9742617	0.009569
5	AX-80974724	rs317539404	51688314	0.00957
1	AX-75219067	rs80627455	11015263	0.009571
3	AX-76554109	rs15400574	77343752	0.009599
5	AX-76780297	rs314839681	14066226	0.0096
5	AX-76780360	rs315332382	14095883	0.009617
5	AX-76782400	rs315161267	14988805	0.009625
10	AX-75571558	rs315570125	10882038	0.009625
6	AX-76964116	rs317877743	6384811	0.009649
28	AX-76372158	rs312397623	139935	0.009654
7	AX-77025011	rs315338581	29735030	0.009664
7	AX-77025072	rs315201978	29759262	0.009664
24	AX-80929833	rs315003207	5746649	0.00967
1	AX-75399182	rs317467127	194345050	0.00967
5	AX-76777876	rs318207980	131759	0.009679
8	AX-77065054	rs316671103	13434123	0.009684
8	AX-77079925	rs313514709	18945998	0.009688
8	AX-77112773	rs315284361	5383147	0.009693
15	AX-75833938	rs315504366	4405426	0.00971
17	AX-75852799	rs13661011	9937712	0.00971
17	AX-75852800	rs312641714	9937876	0.009723
17	AX-75852808	rs14097015	9940748	0.009725
17	AX-75852842	rs15788864	9951540	0.009728
17	AX-80960707	rs315240189	9964582	0.009737
27	AX-76361496	rs315568477	3196014	0.009739
1	AX-75251328	rs316814874	129347883	0.009741
1	AX-75286948	rs13713010	145749012	0.00983
8	AX-77070444	rs15918354	15411065	0.009832
10	AX-80781184	rs317714366	18172727	0.009832
2	AX-76008363	rs15894417	13090317	0.009866
14	AX-75785489	rs16702225	14477172	0.009872
5	AX-76773933	rs318195767	11178862	0.009896
6	AX-76904082	rs313804193	14673852	0.009935
13	AX-75750680	rs316206233	2148843	0.009952
24	AX-76318346	rs318016521	5810959	0.009965
6	AX-76908389	rs314452252	16381339	0.009999
14	AX-75803648	rs313744880	6736792	0.01
27	AX-80950138	rs317237237	2433473	0.01001
5	AX-76775350	rs13757056	11820486	0.01003
10	AX-75572566	rs316737879	11152938	0.01004
13	AX-80821837	rs316961962	1859178	0.01008
2	AX-75981512	rs312614404	117698752	0.01009
9	AX-77133151	rs316122401	13026624	0.0101
13	AX-75750991	rs316833570	2279129	0.0101
13	AX-80988146	rs313548723	11525025	0.01013
15	AX-75827743	rs14087993	2373266	0.01013
15	AX-75827755	rs14087995	2377480	0.01013
15	AX-75827860	rs313134104	2414860	0.01014
15	AX-75827898	rs315326905	2428751	0.01015
15	AX-75827906	rs316841948	2431726	0.01017
15	AX-75827917	rs314894470	2436726	0.01017
15	AX-75841766	rs316922566	7028239	0.01018
18	AX-75910327	rs317888517	8179234	0.01019
28	AX-76372663	rs317706086	152079	0.01019
27	AX-76353476	rs16206855	1476227	0.0102
1	AX-75251292	rs13938328	129333393	0.0102
1	AX-75251337	rs316163209	129351269	0.01025
19	AX-75938331	rs318116978	6838739	0.01025
19	AX-75938336	rs315428798	6839952	0.01025
1	AX-75255591	rs14889263	131235570	0.01025
2	AX-80774505	rs313131313	122815046	0.01026
4	AX-76712370	rs15608979	66248686	0.01027
8	AX-77103377	rs316185259	27674400	0.01032
14	AX-75785106	rs316723945	14378942	0.01032
17	AX-75874830	rs317824580	7048017	0.01032
28	AX-76389496	rs315577370	97525	0.01032
7	AX-77007701	rs16597864	23189823	0.01032
10	AX-75615716	rs314227373	482925	0.01032
17	AX-80757620	rs317837851	9547597	0.01032
1	AX-80840182	rs314179409	3425797	0.01034
19	AX-75940300	rs317425104	7416105	0.01034
6	AX-76900184	rs312596122	13180653	0.01035
1	AX-75267878	rs318232725	136866220	0.01035
1	AX-80767825	rs315497408	3433021	0.01035
10	AX-75569246	rs312506493	10216730	0.01037
17	AX-75884171	rs314776827	9673086	0.01037
17	AX-75884178	rs317165973	9675110	0.0104
17	AX-75884201	rs313737876	9682928	0.0104
17	AX-75884256	rs314186521	9699632	0.01043
17	AX-75884284	rs317351376	9705191	0.01044
17	AX-80912761	rs313561378	9688882	0.01045
26	AX-76342208	rs314207740	3655626	0.01045
10	AX-75570776	rs317129390	10652645	0.01047
3	AX-76556445	rs317890732	78420628	0.01051
24	AX-81001742	rs316777830	5730450	0.01051
2	AX-76094971	rs15870852	4340604	0.01052
3	AX-76483228	rs314267446	44287369	0.01052
3	AX-76556943	rs318108535	78660440	0.01053
6	AX-80798079	rs315964154	6292783	0.01055
1	AX-75373338	rs314731787	184817020	0.01055
1	AX-75455353	rs316783019	45129929	0.01056
2	AX-77285025	rs15870861	4341016	0.01057
6	AX-76910004	rs316085046	17049895	0.01057
6	AX-80826410	rs316792479	17047827	0.0106
5	AX-76775337	rs318093029	11815839	0.0106
1	AX-75278424	rs15448489	141962600	0.01066
10	AX-75572592	rs14006902	11159578	0.01066
13	AX-75750914	rs13728359	2246217	0.01066
3	AX-76557623	rs317500678	7863498	0.01067
20	AX-76226182	rs314507225	8085582	0.01067
14	AX-75803749	rs316886779	6769159	0.01067
1	AX-75286931	rs312757632	145741781	0.01067
15	AX-75848112	rs13528196	8846697	0.01067
6	AX-76899692	rs315577185	12956146	0.01067
7	AX-80863879	rs313283005	4771296	0.01067
7	AX-76989538	rs314168136	16430818	0.01067
13	AX-80810714	rs313588184	6502194	0.01067
1	AX-75491729	rs13877396	62537361	0.01067
13	AX-75753232	rs318032188	3207394	0.01067
3	AX-76470602	rs317568436	3851714	0.01068
4	AX-76609294	rs317748794	1227051	0.0107
7	AX-77013544	rs314542772	25426087	0.01072
10	AX-75606872	rs312276655	2984516	0.01072
26	AX-76331597	rs313280942	1293831	0.01072
3	AX-76479370	rs14347297	42505818	0.01074
14	AX-75789434	rs313982585	2089225	0.01074
19	AX-75930209	rs316517728	4471563	0.01075
1	AX-75251200	rs312359729	129296040	0.01075
2	AX-80737648	rs313608860	4234311	0.01077
3	AX-76593669	rs313344367	95900859	0.01077
5	AX-76775508	rs15664691	11875741	0.01079
6	AX-76907255	rs315915167	15926409	0.0108
8	AX-77112791	rs315579615	5389839	0.01085
2	AX-75990969	rs316443633	122836573	0.01088
3	AX-76549502	rs315697150	75242823	0.01089
11	AX-75654944	rs314132251	1941558	0.01089
LGE22C19W28_E50C23	AX-76767900	rs313887723	838222	0.01089
3	AX-76482796	rs315180832	44087339	0.0109
6	AX-76904875	rs312822481	15005921	0.0109
26	AX-76343557	rs316470361	3909955	0.0109
3	AX-76594699	rs317532550	96359265	0.0109
1	AX-75270897	rs317028721	138193615	0.01095
2	AX-76169866	rs313659891	85660971	0.01097
5	AX-76800716	rs314249183	23294029	0.01098
14	AX-75799084	rs313839583	5206002	0.01098
5	AX-76773958	rs13756741	11186566	0.011
1	AX-75337247	rs314272784	169941228	0.011
5	AX-76787117	rs316169485	17117737	0.01101
1	AX-75218446	rs316406809	10984340	0.01102
1	AX-75219810	rs80641492	11048616	0.01102
1	AX-75222906	rs316316789	11208314	0.01104
4	AX-76757597	rs316528367	87911420	0.01104
4	AX-76757717	rs15644119	87969147	0.01105
26	AX-80835132	rs313599900	3119848	0.01106
7	AX-76986549	rs315119565	15278059	0.01107
2	AX-76027703	rs318156284	141645958	0.01108
7	AX-80951962	rs318106291	22818877	0.01109
21	AX-76235574	rs313971596	1857320	0.01109
26	AX-76334459	rs318111186	1952294	0.01109
1	AX-80958962	rs317136094	184713492	0.01109
1	AX-75381970	rs317807942	188080883	0.01117
3	AX-76523983	rs316753021	63305439	0.0112
28	AX-80963292	rs316418543	120381	0.01121
6	AX-76913904	rs312639518	18626794	0.01122
14	AX-75789464	rs14070335	2101196	0.01123
1	AX-75327494	rs316185257	165865974	0.01123
5	AX-76805941	rs317008986	25651105	0.01125
7	AX-77025118	rs315736251	29775891	0.01128
15	AX-75827788	rs315437233	2391218	0.01128
15	AX-75828553	rs15765697	2640048	0.01128
15	AX-75837488	rs316542653	5567181	0.01129
2	AX-75976886	rs318228012	115182438	0.01131
4	AX-76693872	rs312502748	491428	0.01131
4	AX-76695923	rs316085768	500790	0.01133
6	AX-80961339	rs312265432	15725999	0.01133
13	AX-75735593	rs312424617	12152245	0.01135
2	AX-76191013	rs317770532	97031373	0.01136
28	AX-76373298	rs313818023	1642044	0.01138
3	AX-76521553	rs315002812	62129594	0.0114
7	AX-77020058	rs312443337	27909135	0.0114
2	AX-76103835	rs13535022	4837691	0.0114
2	AX-76191162	rs10730411	97123904	0.01141
1	AX-80925182	rs314547582	188053440	0.01142
2	AX-76008156	rs316976524	13079164	0.01143
5	AX-76809124	rs16482611	27133243	0.01144
5	AX-76809147	rs313926438	27144578	0.01145
5	AX-76781178	rs312449255	14460059	0.01145
6	AX-76906805	rs315264415	15747481	0.01147
7	AX-77045667	rs316943914	4997206	0.01147
1	AX-75479506	rs15278017	56741285	0.01149
13	AX-75750551	rs15691396	2102000	0.0115
1	AX-75399221	rs315997940	194355154	0.0115
2	AX-76092099	rs313289319	4170854	0.01153
5	AX-76794782	rs15649117	207415	0.01153
8	AX-77086612	rs316008690	2154552	0.01156
14	AX-75782338	rs314994872	13590732	0.01157
16	AX-75852172	rs314007253	40669	0.01157
1	AX-75523003	rs314632444	77973278	0.01158
1	AX-80843531	rs315680804	86889386	0.01158
20	AX-76197612	rs316981787	10320970	0.0116
26	AX-76331929	rs313568522	1371454	0.0116
2	AX-76008154	rs314752017	131445864	0.01161
6	AX-80744397	rs315929112	22488590	0.01162
2	AX-76171461	rs313032342	8574771	0.01163
2	AX-76091418	rs15963513	42233699	0.01163
3	AX-76483161	rs314474684	44250591	0.01164
3	AX-80895532	rs315686186	63317260	0.01164
5	AX-76805932	rs314209851	25644647	0.01164
6	AX-76904867	rs314179758	15001460	0.01164
12	AX-77279067	rs14031399	1791816	0.01167
17	AX-75871716	rs15796322	6209457	0.01167
1	AX-75392989	rs317623862	192238223	0.01167
1	AX-75381896	rs316145158	188057619	0.01167
5	AX-76778266	rs14517529	13154072	0.01167
10	AX-80946108	rs15563621	3053157	0.01168
5	AX-76781111	rs312412785	1400076	0.01168
14	AX-75812427	rs312633289	9401766	0.01168
17	AX-75854594	rs312647155	946973	0.01169
5	AX-76803231	rs314288915	24445442	0.01169
5	AX-76770934	rs315001868	9920137	0.01169
7	AX-77001645	rs316118866	20897629	0.01171
7	AX-77043990	rs312587868	4271806	0.01172
12	AX-75704377	rs15631804	1891527	0.01173
14	AX-75789457	rs313639026	2097809	0.01173
17	AX-75883821	rs316798666	9574035	0.01173
17	AX-75884200	rs317254471	9682757	0.01174
1	AX-75382173	rs314849504	188159919	0.01174
2	AX-76091325	rs14170118	42181952	0.01174
6	AX-76907344	rs13567689	15964617	0.01174
13	AX-75761997	rs318021069	6627577	0.01177
9	AX-77151450	rs314225016	1812857	0.01178
20	AX-80743040	rs315237864	1841050	0.0118
1	AX-75495105	rs317121196	64193313	0.01181
4	AX-76725790	rs317653814	73122216	0.01182
6	AX-76931156	rs313791626	25435994	0.01184
1	AX-75454257	rs15250594	44594142	0.01185
1	AX-75495100	rs314772869	64190011	0.01186
1	AX-75495167	rs312872559	64216738	0.01187
3	AX-76478066	rs313124463	41912589	0.01188
5	AX-76774204	rs316478337	11293634	0.01191
21	AX-80989011	rs315577067	351516	0.01191
5	AX-76781436	rs13649985	1412786	0.01191
7	AX-76981900	rs315957672	13457978	0.01192
1	AX-75392848	rs317224463	192191346	0.01196
5	AX-76777119	rs14516952	12645053	0.01196
6	AX-80755320	rs315470761	14998045	0.01197
1	AX-75451459	rs15248444	43273639	0.01198
3	AX-81003143	rs315685069	35810501	0.01198
4	AX-76717388	rs317263074	68817806	0.01201
6	AX-76915339	rs314300563	19157023	0.01202
14	AX-75808664	rs314043016	8322058	0.01202
25	AX-76323788	rs314283021	1210711	0.01205
2	AX-76132390	rs317989996	65401827	0.01206
4	AX-76605700	rs312272838	11146955	0.01206
5	AX-80942576	rs314227078	14414791	0.01208
8	AX-77068763	rs317159817	14781821	0.01209
8	AX-77068775	rs317446329	14788380	0.01209
8	AX-77083480	rs315305878	20356953	0.01212
11	AX-75668850	rs316239718	6827903	0.01215
17	AX-75874731	rs317388254	7021027	0.01215
1	AX-75197937	rs314899363	104477713	0.01215
1	AX-75381626	rs15546267	187954585	0.01216
21	AX-80962196	rs316833028	1839703	0.01216
6	AX-76915379	rs313566656	19170991	0.01217
22	AX-76266375	rs317029420	2885884	0.01219
26	AX-76343628	rs314831086	3922118	0.0122
26	AX-80900384	rs318077817	5136311	0.0122
28	AX-76388328	rs313960948	706095	0.01221
1	AX-75260988	rs317390474	12992305	0.01221
1	AX-80932872	rs316452740	12993794	0.01224
7	AX-77026539	rs312673369	30316068	0.01224
1	AX-75433657	rs14745712	3498299	0.01224
2	AX-76171402	rs14135909	8570928	0.01224
2	AX-76176396	rs313738513	89226875	0.01224
3	AX-76593331	rs14399768	95765316	0.01225
3	AX-76593332	rs313400699	95765383	0.01226
3	AX-76593344	rs312411204	95770262	0.01226
15	AX-75836766	rs313589858	5344577	0.01226
1	AX-75319266	rs14910744	161976026	0.01228
9	AX-80952054	rs314165530	656791	0.01228
10	AX-75576841	rs312370420	12339203	0.01229
2	AX-75974966	rs314598655	114126025	0.01232
2	AX-76093209	rs14130589	4238461	0.01234
5	AX-76844526	rs14540368	43160851	0.01235
3	AX-76392376	rs315874057	101244457	0.01235
1	AX-75393217	rs312352470	192318560	0.01235
9	AX-77166248	rs313460097	152939	0.01235
1	AX-75264332	rs14081177	1350817	0.01238
5	AX-76800715	rs318121597	23293729	0.01238
10	AX-75607305	rs314551969	3127257	0.01239
20	AX-76199367	rs316546862	10972009	0.0124
23	AX-76287570	rs315290759	3773531	0.01241
28	AX-76382217	rs318040839	3539704	0.01243
2	AX-76094130	rs14130691	4293055	0.01243
3	AX-76573916	rs13697442	86795921	0.01247
6	AX-76914250	rs315169194	18748608	0.01249
5	AX-76775503	rs315481923	11874961	0.0125
3	AX-76444404	rs313258106	25825355	0.01258
2	AX-76130404	rs316247644	64450814	0.01258
1	AX-75373318	rs313210818	184810325	0.01258
1	AX-75373413	rs317262533	184847040	0.01258
1	AX-80781145	rs312564571	127890223	0.01258
28	AX-80935298	rs314816958	111787	0.01258
6	AX-76906174	rs314384957	15510777	0.01259
9	AX-77166928	rs16650965	178692	0.0126
1	AX-75319269	rs315845690	161978877	0.0126
1	AX-75319271	rs313019386	161981018	0.01261
4	AX-76695339	rs317652391	58176339	0.01262
1	AX-75279074	rs314807773	1422812	0.01263
17	AX-75859464	rs313518744	2515508	0.01265
1	AX-75326992	rs313510666	165650616	0.01265
2	AX-80853740	rs316590224	6385253	0.01265
3	AX-76392255	rs315217641	101197704	0.01266
3	AX-76557104	rs315751817	78740778	0.01268
1	AX-75373289	rs14931828	184801475	0.01268
21	AX-76235499	rs14282469	1841954	0.01272
26	AX-76342113	rs316341457	3634510	0.01275
12	AX-75722911	rs313773007	7480577	0.01276
15	AX-75837721	rs313111836	5637191	0.01277
17	AX-75858977	rs13734431	2356110	0.01278
8	AX-77113914	rs316307346	5846953	0.0128
9	AX-77168905	rs314121550	250089	0.01281
9	AX-80980974	rs313829175	643783	0.01283
5	AX-80890601	rs315316368	24456022	0.01284
2	AX-76008413	rs313728185	13092440	0.01284
6	AX-76908289	rs317806665	16332889	0.01285
8	AX-77110457	rs80686914	4456534	0.01286
15	AX-75819032	rs15784606	10988611	0.01288
21	AX-76257610	rs314198027	645887	0.01288
21	AX-76257671	rs317181525	663275	0.01289
2	AX-76118483	rs313003170	57910670	0.0129
4	AX-76756247	rs313522845	87330264	0.01291
6	AX-80824222	rs316144090	6138616	0.01291
7	AX-77027719	rs16609199	30769842	0.01291
8	AX-77081788	rs317557497	19693316	0.01291
13	AX-75748966	rs14065970	17423408	0.01292
21	AX-76245378	rs317009506	4130819	0.01294
1	AX-75322008	rs312629178	15976685	0.01294
2	AX-76184634	rs313797467	93594571	0.01296
4	AX-76605090	rs313353919	10831820	0.01297
2	AX-80785280	rs317734152	116395988	0.01297
4	AX-80969572	rs316772985	49534145	0.01298
6	AX-76908513	rs315285331	16432068	0.01301
5	AX-76770849	rs13706273	9886122	0.01302
15	AX-75843875	rs313037938	7668116	0.01302
1	AX-75491599	rs315449728	62474440	0.01304
4	AX-76758479	rs318144222	88330196	0.01305
1	AX-75344765	rs315764348	173109731	0.01305
10	AX-75607780	rs313475957	3282402	0.01306
2	AX-76077248	rs15944632	34008766	0.01307
1	AX-75501888	rs15302255	67228157	0.01307
6	AX-80812209	rs313737369	30525481	0.01307
1	AX-75381508	rs316037622	187911551	0.01309
5	AX-80860039	rs312500124	14465454	0.0131
13	AX-75761978	rs316646685	6623708	0.0131
20	AX-80993129	rs312496664	9871124	0.01311
1	AX-75260672	rs316561655	12978598	0.01311
1	AX-75262421	rs317112694	13058107	0.01314
10	AX-75580692	rs315297406	1245465	0.01316
10	AX-75598765	rs317337384	18494928	0.01316
1	AX-75333313	rs312881827	168240209	0.01318
14	AX-75812032	rs317053239	9297446	0.01319
2	AX-76007872	rs317470477	13062220	0.01322
1	AX-75352612	rs13980913	176317078	0.01322
1	AX-75533095	rs14850900	82779814	0.01329
2	AX-75990676	rs313061606	122685636	0.0133
2	AX-75990703	rs315389939	122701041	0.0133
2	AX-76125505	rs315538722	61690012	0.01332
3	AX-76549977	rs315848090	75469811	0.01333
7	AX-77013084	rs313993632	25237771	0.01333
9	AX-77171393	rs313217600	341197	0.01333
9	AX-80818425	rs15943093	323806	0.01334
15	AX-75828749	rs10726807	2707630	0.01337
15	AX-75830004	rs314745346	3125821	0.01338
15	AX-75834397	rs314311113	4557306	0.0134
15	AX-80984178	rs15769604	4563388	0.0134
18	AX-75917501	rs314333502	10240283	0.0134
21	AX-76243735	rs318073261	3748038	0.0134
21	AX-76243741	rs314914374	3748874	0.01341
28	AX-76371173	rs16754233	1079095	0.01342
1	AX-75208536	rs314617005	109111411	0.01344
6	AX-76907298	rs313670302	15941811	0.01345
11	AX-75672286	rs14022309	7940292	0.01346
26	AX-76337110	rs313433107	2555294	0.01348
3	AX-76426039	rs15280867	16734889	0.01348
4	AX-76608835	rs314919392	1204479	0.01349
15	AX-75849963	rs312665354	9352692	0.01349
3	AX-76471118	rs317545777	3875816	0.0135
5	AX-76789589	rs316544317	18207146	0.0135
26	AX-76337184	rs15231395	2572299	0.0135
4	AX-76614413	rs14417886	1498059	0.01353
3	AX-76508590	rs315405742	56180507	0.01355
27	AX-76353057	rs313864433	1377065	0.01357
2	AX-76190798	rs16074685	96907159	0.01359
7	AX-77004015	rs317944022	21786125	0.0136
11	AX-75643182	rs312352201	14975032	0.0136
19	AX-75919145	rs15044140	1192592	0.01363
14	AX-75800229	rs315610070	5576065	0.01366
1	AX-75456148	rs15253048	45537800	0.01368
3	AX-76405812	rs15457502	106996346	0.0137
5	AX-76775501	rs315608754	11874288	0.01371
18	AX-75915595	rs317417535	9665002	0.01371
18	AX-75915706	rs312733476	9694531	0.01372
14	AX-75814542	rs317072724	9978183	0.01376
3	AX-76592905	rs14399430	95560787	0.01377
2	AX-76092402	rs15055992	4190035	0.01379
5	AX-80954653	rs317158445	12713959	0.01381
10	AX-75585692	rs315077534	1391056	0.01383
14	AX-75789009	rs316238739	1946645	0.01383
14	AX-75789165	rs15720506	2003906	0.01385
28	AX-76388383	rs315383844	719640	0.01386
14	AX-75812579	rs15737089	9441647	0.01388
1	AX-75491449	rs15291315	62402177	0.01389
1	AX-75373355	rs313544907	184823894	0.01389
5	AX-76884433	rs313904487	66439	0.0139
7	AX-77018535	rs14621986	27322275	0.0139
14	AX-75798783	rs318204901	5107442	0.01391
14	AX-75798789	rs315813355	5109191	0.01392
14	AX-80818611	rs316768511	5636524	0.01392
21	AX-76247422	rs16181574	4580872	0.01392
7	AX-77007913	rs317007279	23271554	0.01393
1	AX-75381937	rs13560580	188070827	0.01394
6	AX-76971033	rs10723072	9082356	0.01395
6	AX-80844780	rs315174851	9087938	0.01396
15	AX-75838220	rs15772356	5796625	0.01398
1	AX-75260982	rs317887490	12992167	0.01399
4	AX-80878613	rs314472399	87909370	0.01402
1	AX-75218419	rs313470845	10982933	0.01402
1	AX-75251229	rs317374785	129308229	0.01407
1	AX-80940340	rs312546224	11062356	0.01408
2	AX-76091958	rs313206102	4161932	0.01408
13	AX-75750944	rs29005383	2257389	0.01408
18	AX-75885359	rs14417263	10453906	0.01408
26	AX-76347147	rs315469299	4675892	0.01409
1	AX-75431547	rs312942706	33845683	0.01412
6	AX-76914788	rs314327535	18942671	0.01412
3	AX-76486837	rs315668170	45951496	0.01415
7	AX-76994709	rs315430348	18310861	0.01415
9	AX-77181237	rs315095725	7720158	0.01416
10	AX-75598082	rs313474207	18318926	0.01417
17	AX-75884212	rs15789187	9687085	0.01417
1	AX-80859879	rs14931238	184216915	0.01418
5	AX-76776347	rs14516621	12279720	0.01418
13	AX-75761656	rs14988409	6502506	0.0142
6	AX-76959179	rs16532269	4569773	0.01421
19	AX-75944157	rs314673757	8501189	0.01422
4	AX-76685506	rs314430713	53182575	0.01422
4	AX-76693606	rs315292115	57369655	0.01423
3	AX-76463493	rs316008413	35192533	0.01423
3	AX-76592755	rs314547886	95494829	0.01423
9	AX-77171605	rs314852243	4321909	0.01424
20	AX-76226327	rs317569504	8139978	0.01425
3	AX-76576174	rs312474204	87832169	0.01425
19	AX-80986017	rs315802883	4208597	0.01429
3	AX-76497551	rs318084816	51203461	0.0143
18	AX-75884873	rs16347559	10312910	0.0143
17	AX-75879369	rs315598113	8330244	0.0143
27	AX-76358038	rs15239938	2457728	0.01431
1	AX-80919143	rs314689414	64181767	0.01431
1	AX-75373000	rs313117999	184692236	0.01431
1	AX-75373001	rs313018094	184692304	0.01433
3	AX-76392370	rs14405311	101242257	0.01436
3	AX-76414827	rs14312590	11094632	0.01438
2	AX-76076175	rs318167283	33392040	0.01439
2	AX-76139377	rs15115119	69165327	0.01441
2	AX-80842431	rs315395139	140170285	0.01441
5	AX-76780320	rs15669501	14074722	0.01441
5	AX-76781219	rs16470507	14480060	0.01443
5	AX-76791130	rs16455670	191027	0.01443
14	AX-75784920	rs313849620	14325167	0.01443
17	AX-75873638	rs14099651	6727780	0.01445
19	AX-75940347	rs316143228	7428805	0.01446
1	AX-75477972	rs313168547	56023954	0.01448
6	AX-76913200	rs317408819	18356764	0.01448
2	AX-76176690	rs317575724	89370088	0.01449
2	AX-76194447	rs315105017	98817375	0.01451
8	AX-80878285	rs315365110	15314798	0.01453
19	AX-75929862	rs316981735	4370753	0.01455
19	AX-75929864	rs314144722	4370930	0.01455
20	AX-76197988	rs13634408	10464630	0.01458
20	AX-76200080	rs312311255	11226576	0.0146
20	AX-76209051	rs15169732	1874064	0.0146
27	AX-76361576	rs317868885	3212157	0.0146
28	AX-76371180	rs312642711	1080726	0.01461
7	AX-76989390	rs80734654	16381144	0.01462
1	AX-75481315	rs13655195	57552438	0.01464
6	AX-76910876	rs314831643	17436357	0.01465
10	AX-75607204	rs14942610	3093629	0.01468
5	AX-76776389	rs317415268	12299070	0.0147
20	AX-76207506	rs313693840	1604880	0.01472
10	AX-75624912	rs14955684	8693271	0.01474
13	AX-75750546	rs314707404	2100098	0.01474
1	AX-75251264	rs313388447	129323068	0.01474
1	AX-75292326	rs318117864	1485602	0.01476
1	AX-75360234	rs313222142	179492862	0.01476
1	AX-75433987	rs314428639	3512897	0.0148
2	AX-76012748	rs318026737	13324641	0.0148
2	AX-76119831	rs316654763	58613018	0.0148
3	AX-76409628	rs314183248	108496922	0.01481
8	AX-77068739	rs313841373	14775389	0.01481
8	AX-80910477	rs16618091	2086742	0.01483
20	AX-76227963	rs14276432	8754753	0.01484
21	AX-76247238	rs315264393	4533904	0.01485
1	AX-75262640	rs313734042	13067494	0.01486
24	AX-76312852	rs316393872	4501536	0.01486
1	AX-75337299	rs313480778	169963173	0.01487
4	AX-76726735	rs14490419	73606699	0.01493
5	AX-76775664	rs318074111	11950473	0.01494
7	AX-76992171	rs80670768	17442126	0.01495
13	AX-75753047	rs317093356	3132802	0.01496
7	AX-77025023	rs315449002	29740288	0.01496
21	AX-76242396	rs15182980	3462887	0.01496
4	AX-76718602	rs314177937	69439649	0.01497
12	AX-75709847	rs313943307	2888192	0.01497
1	AX-75450652	rs14816498	42909573	0.01498
27	AX-76361691	rs313436994	3238945	0.01499
1	AX-75266471	rs316883551	13243733	0.01499
3	AX-76470780	rs316976767	3859765	0.015
7	AX-77013417	rs13596894	25375259	0.01501
10	AX-75622063	rs317119466	683910	0.01503
1	AX-80859672	rs14796304	11468498	0.01503
1	AX-75539650	rs313415964	85892514	0.01503
12	AX-75684658	rs15656626	12219555	0.01504
2	AX-76103054	rs14131321	4802082	0.01506
12	AX-75688546	rs14970279	1363481	0.01508
19	AX-75930422	rs314697395	4531817	0.0151
1	AX-75381462	rs316758729	187892289	0.01511
1	AX-75486575	rs13656080	60030943	0.01511
3	AX-76459037	rs15320161	33053679	0.01512
3	AX-76459081	rs315821172	33072244	0.01515
3	AX-76459082	rs315351429	33072312	0.01515
4	AX-76609313	rs315078584	1228212	0.01517
14	AX-75812530	rs313056628	9428292	0.01518
14	AX-80874742	rs316136518	14043130	0.01518
15	AX-75828571	rs314603205	2648349	0.0152
24	AX-80840331	rs316379601	3070608	0.0152
1	AX-75344747	rs312531530	173101574	0.0152
1	AX-75430421	rs314195027	33310439	0.0152
2	AX-76178599	rs316723876	90357574	0.01522
7	AX-76995774	rs14613166	18689943	0.01526
8	AX-77082769	rs316884478	20080833	0.01526
4	AX-76732840	rs14492016	76483987	0.01526
2	AX-76025426	rs14262525	140586632	0.01526
2	AX-80807798	rs314214118	136122138	0.01526
6	AX-76921518	rs14582859	21672900	0.01527
20	AX-76212061	rs315523661	2995922	0.01528
1	AX-75240676	rs317890432	124167874	0.01528
26	AX-76346343	rs16204331	4501287	0.01528
12	AX-75722910	rs316082617	7480566	0.01531
21	AX-76255364	rs315585653	6252983	0.01532
1	AX-75431663	rs15230847	33899795	0.01535
2	AX-76024761	rs316144612	140243290	0.01535
4	AX-76682981	rs15481707	5123702	0.01536
6	AX-76924507	rs312465103	22886896	0.01537
2	AX-76130098	rs315987463	6342073	0.01537
2	AX-76191553	rs317656664	97348044	0.01537
7	AX-80919484	rs314652491	17715026	0.01541
17	AX-75871233	rs316491279	6062446	0.01541
4	AX-76761409	rs15646825	89636579	0.01543
2	AX-76190949	rs316763029	97002203	0.01543
3	AX-76487239	rs313685766	46138135	0.01543
15	AX-75836719	rs312598604	5332558	0.01543
19	AX-80941938	rs314021298	759215	0.01543
26	AX-76349926	rs312777523	639990	0.01546
27	AX-76363816	rs13814653	3684033	0.01547
1	AX-75251121	rs13938228	129261884	0.01547
1	AX-80975473	rs315247530	44677835	0.0155
2	AX-76138231	rs313766055	68533576	0.01552
3	AX-76484586	rs14350113	44925975	0.01552
17	AX-75858707	rs313847048	2270758	0.01552
28	AX-76379235	rs316480340	2907505	0.01556
10	AX-75607302	rs316640159	3125717	0.01557
22	AX-80825949	rs313708741	2875617	0.01558
28	AX-76388368	rs15245394	713612	0.01559
1	AX-75430414	rs313692368	33307310	0.01559
1	AX-75262465	rs315892121	134390132	0.01559
4	AX-76717395	rs314563153	68821254	0.01561
4	AX-76732631	rs316486509	76384420	0.01562
4	AX-76655399	rs315643897	37504207	0.01563
1	AX-80974155	rs312394854	108248298	0.01563
2	AX-80891212	rs316121708	93591621	0.01565
10	AX-75629080	rs14005742	9876039	0.01566
22	AX-80857697	rs16740863	2840284	0.01566
2	AX-76008626	rs14252834	131690531	0.01567
15	AX-75838097	rs314877213	5760357	0.01567
3	AX-76435732	rs14325333	21424863	0.01567
3	AX-80956129	rs15336230	41929819	0.01569
6	AX-76910711	rs16549286	17361196	0.01569
17	AX-75874726	rs80750796	7019605	0.0157
17	AX-75874756	rs14099411	7026576	0.01572
1	AX-75397068	rs317880656	193650202	0.01572
3	AX-76482562	rs317399701	43977383	0.01574
21	AX-76235314	rs315504095	1806103	0.01575
26	AX-80921470	rs314398368	628372	0.01581
3	AX-80975079	rs312639848	87844705	0.01581
19	AX-75931456	rs14120164	4869227	0.01581
3	AX-76464976	rs316729688	35849642	0.01581
4	AX-76678583	rs312519650	49605959	0.01581
1	AX-75372470	rs312370406	184478741	0.01583
1	AX-75373417	rs14931908	184848027	0.01583
1	AX-75381659	rs317179855	187964152	0.01583
1	AX-80884748	rs14931904	184847656	0.01584
2	AX-76100257	rs14131104	4644528	0.01585
2	AX-76103387	rs312590660	4816720	0.01586
19	AX-77279545	---	4370656	0.01587
1	AX-75259507	rs313191036	12925938	0.01588
1	AX-75259521	rs314090301	12926499	0.01588
4	AX-76757925	rs313258515	88063055	0.01592
1	AX-75455397	rs13859708	45149888	0.01599
1	AX-75497484	rs313581719	65274065	0.01601
2	AX-76091335	rs312612641	42186986	0.01602
2	AX-76172694	rs14135993	8646592	0.01602
3	AX-76463454	rs316681040	35176099	0.01604
5	AX-76805887	rs317162230	25619594	0.01606
2	AX-76136037	rs317127941	628497	0.01606
5	AX-80795719	rs317677931	23281297	0.01606
14	AX-75795919	rs16083238	4180088	0.01607
9	AX-77171662	rs14668726	4339396	0.0161
1	AX-75407709	rs15207157	21897180	0.0161
6	AX-76964413	rs15770069	6508935	0.01612
9	AX-77181900	rs314922446	7946058	0.01613
5	AX-76776203	rs313633731	12213053	0.01616
9	AX-77144366	rs315654321	16728158	0.01616
10	AX-75606844	rs313590315	2974855	0.01617
15	AX-80859987	rs312350484	5774546	0.01618
18	AX-75885019	rs316204750	10358223	0.01619
2	AX-76191026	rs80671914	97041424	0.0162
3	AX-76478394	rs315894795	42061165	0.0162
20	AX-76209137	rs314798465	1907987	0.01621
27	AX-76351962	rs313496989	1142290	0.01622
28	AX-76371351	rs312473948	112056	0.01622
1	AX-75409247	rs316491231	22650213	0.01625
1	AX-80884679	rs316923518	1817127	0.01625
2	AX-76189749	rs13790458	96376236	0.01626
14	AX-75803601	rs312799605	6716745	0.01627
18	AX-75886151	rs317071831	10674318	0.01627
24	AX-76312698	rs313427388	4466521	0.01629
2	AX-76137360	rs14200903	68053049	0.0163
1	AX-75286698	rs14081339	1456745	0.0163
5	AX-76833572	rs313708776	3792895	0.0163
10	AX-75572619	rs313475363	11168427	0.01631
10	AX-75604382	rs318208165	2147886	0.01632
14	AX-75783215	rs315443361	13829226	0.01633
19	AX-75939456	rs15851195	7175895	0.01633
21	AX-76247413	rs316358643	4578785	0.01634
1	AX-75523042	rs80680723	77994075	0.01634
3	AX-76424278	rs316845464	15811524	0.01635
6	AX-76910636	rs13568256	17327141	0.01635
6	AX-76910698	rs315638846	17353234	0.01635
6	AX-76950034	rs313411766	32539785	0.01636
6	AX-76956063	rs317565367	34716058	0.01636
9	AX-77167866	rs313900870	212150	0.01637
9	AX-77167970	rs313996206	216321	0.0164
8	AX-77063936	rs314146768	13013154	0.0164
1	AX-75495221	rs13878677	64244598	0.01642
3	AX-76478177	rs312465378	41963818	0.01643
3	AX-76487175	rs315154041	46112055	0.01643
7	AX-80980342	rs314744070	18292504	0.01644
20	AX-80944903	rs312367281	1587518	0.01644
18	AX-75900538	rs313433071	5109180	0.01644
1	AX-75327502	rs318232158	165869717	0.01646
15	AX-75837493	rs316602453	5568111	0.01647
24	AX-76312311	rs313117922	4374640	0.01649
18	AX-75910368	rs13508824	8189541	0.01649
4	AX-76678453	rs314662582	49533515	0.0165
21	AX-76251394	rs317045363	5407606	0.0165
23	AX-76281247	rs316972982	2374573	0.01651
1	AX-75431057	rs14788532	3379670	0.01652
3	AX-76487174	rs312389812	46110264	0.01653
7	AX-76994763	rs316879532	18330764	0.01653
10	AX-75605839	rs318019844	2646882	0.01653
12	AX-75703270	rs316770809	18420136	0.01655
1	AX-80765243	rs14931688	184728813	0.01655
3	AX-76392284	rs315866565	101208342	0.01655
20	AX-76203027	rs315059768	12355020	0.01655
14	AX-75799024	rs15727638	5186014	0.01655
2	AX-76082392	rs318215055	3598750	0.01655
3	AX-76484308	rs317204613	44794846	0.01655
5	AX-76860021	rs16509743	50342222	0.01656
5	AX-80790223	rs317598140	17996801	0.01657
18	AX-80843580	rs317255051	10037666	0.01658
14	AX-75798135	rs314143102	4902873	0.01662
19	AX-75931591	rs315993660	4909642	0.01662
25	AX-76324759	rs312495393	1413516	0.01662
1	AX-75418534	rs316548905	27389307	0.01663
7	AX-77013548	rs16600785	25428390	0.01664
7	AX-77044675	rs314590136	4573678	0.01665
19	AX-75925588	rs315704598	3149040	0.01665
1	AX-75450551	rs315464994	42861317	0.01665
1	AX-75450631	rs316876866	42900459	0.01666
7	AX-77013638	rs316360349	25464605	0.01669
7	AX-77013648	rs16600842	25468502	0.01669
14	AX-75798989	rs14073388	5176012	0.01669
1	AX-75433435	rs313342997	3489145	0.0167
4	AX-76756291	rs312677118	87348988	0.01678
26	AX-76343597	rs317656972	3918544	0.01678
2	AX-76064492	rs14128634	2616969	0.0168
7	AX-76989356	rs315219834	16368327	0.01682
8	AX-77070953	rs316075725	15571506	0.01683
9	AX-77184714	rs312291629	8897047	0.01685
1	AX-75240657	rs316970136	124155927	0.01685
5	AX-76809146	rs314899074	27144159	0.01686
8	AX-77068711	rs316864116	14764238	0.01686
7	AX-77004544	rs15861523	21995734	0.01687
1	AX-80885947	rs14730725	124628203	0.01687
5	AX-76775355	rs314198559	11821982	0.01687
26	AX-76350626	rs312645367	810357	0.01688
2	AX-76027733	rs313999263	141660334	0.01689
4	AX-76619984	rs312847243	1846710	0.01691
5	AX-76773996	rs315569687	11203313	0.01694
14	AX-75803030	rs313389811	6522273	0.01695
5	AX-76783762	rs316790717	15610349	0.01695
27	AX-76357913	rs313401929	2433029	0.01695
4	AX-76608253	rs16348918	1176422	0.01696
1	AX-75351342	rs316414508	175790884	0.01697
5	AX-76781136	rs16470483	14446458	0.01699
5	AX-76781142	rs14518686	14448825	0.017
8	AX-77062296	rs312885483	1240071	0.017
8	AX-77084698	rs313293934	2080483	0.01702
15	AX-75849516	rs312946310	9223672	0.01702
17	AX-75884172	rs315003577	9673687	0.01702
17	AX-75884240	rs15789165	9694876	0.01702
2	AX-80777239	rs316471179	5645605	0.01704
6	AX-76913189	rs314819048	18354059	0.01705
28	AX-76373369	rs15248744	1660116	0.01705
11	AX-75668845	rs313447852	6825616	0.01705
18	AX-80757625	rs312613225	10309440	0.01705
21	AX-76235164	rs313152392	1776227	0.01706
4	AX-76756354	rs314672143	87379760	0.01707
1	AX-75352621	rs15517755	176321586	0.01707
4	AX-76685312	rs16413125	53091438	0.01709
7	AX-77004022	rs316558158	21791684	0.0171
7	AX-77046069	rs317752883	5158370	0.01711
8	AX-77092961	rs313856375	23936904	0.01712
10	AX-75576679	rs318095808	12286464	0.01713
14	AX-75811776	rs15736463	9230272	0.01717
1	AX-75322288	rs312925798	15989377	0.01717
5	AX-76805897	rs315334952	25624528	0.01717
1	AX-75372975	rs315085200	184684341	0.01717
3	AX-76464872	rs315071157	35815268	0.01718
6	AX-76914264	rs316944758	18754025	0.0172
3	AX-76487173	rs15348491	46109756	0.01721
21	AX-76251754	rs314905447	5475551	0.01721
1	AX-75248442	rs15418784	127988238	0.01721
1	AX-75393048	rs314654994	192257500	0.01721
3	AX-80767008	rs312898870	95769192	0.01722
5	AX-76789120	rs313439908	18004472	0.01722
13	AX-75748537	rs317565518	17278014	0.01722
2	AX-80948997	rs313640994	113475734	0.01723
3	AX-76474046	rs315497473	40089736	0.01724
5	AX-76799399	rs313180063	228738	0.01724
13	AX-75750939	rs313441418	2255432	0.01725
1	AX-75322287	rs317671732	15989310	0.01725
3	AX-76550813	rs15396070	75854522	0.01725
4	AX-76669933	rs314658831	45049560	0.01726
5	AX-76782367	rs316675066	14976101	0.01726
6	AX-76971061	rs16540410	9094537	0.01726
10	AX-75576650	rs314368405	12276888	0.01727
10	AX-75629091	rs314975902	9879412	0.01727
11	AX-80788928	rs312720693	6947027	0.01728
15	AX-75834373	rs312374299	4548292	0.01728
19	AX-75940783	rs15852256	7545963	0.01729
20	AX-76212036	rs318216947	2988326	0.01729
20	AX-76212083	rs316985722	3004346	0.01729
20	AX-76229541	rs312299938	9362505	0.01729
21	AX-76257649	rs315825088	658459	0.01732
23	AX-76288141	rs13622592	3901017	0.01732
24	AX-76316443	rs314585780	5395687	0.01733
5	AX-76781131	rs316919941	14443902	0.01733
10	AX-75583539	rs314885655	1328313	0.01734
12	AX-75714042	rs314403947	4376054	0.01736
13	AX-75762532	rs15679383	6812316	0.01736
15	AX-75836672	rs15020484	5317701	0.0174
20	AX-76226302	rs313039264	8130368	0.0174
4	AX-76678986	rs313987810	4915308	0.01741
10	AX-75604538	rs312702998	2204311	0.01741
1	AX-75341345	rs317500026	171731762	0.01742
4	AX-76659096	rs317498644	39439143	0.01742
5	AX-76775532	rs314613976	11884807	0.01743
21	AX-76248623	rs313180827	4830477	0.01743
19	AX-75918905	rs14115960	1121257	0.01744
1	AX-75337146	rs313910110	169897166	0.01745
6	AX-76914269	rs313996474	18756553	0.01747
10	AX-75568828	rs315063404	10096619	0.01747
14	AX-75807839	rs317668974	8061561	0.01747
18	AX-75885001	rs315273432	10353354	0.01748
18	AX-75885116	rs15469935	10386345	0.01751
18	AX-75885312	rs314029489	10440458	0.01752
18	AX-80756476	rs317783073	10431846	0.01752
17	AX-75883718	rs315868866	9544806	0.01754
27	AX-76351785	rs315858520	1110289	0.01755
2	AX-76130407	rs15109831	64452741	0.01756
1	AX-75362258	rs313249067	1804232	0.01759
1	AX-75522973	rs315232333	77959905	0.01759
10	AX-80890047	rs15563368	2947088	0.01759
19	AX-75931475	rs3137868	4874678	0.01762
19	AX-75947270	rs312699553	849171	0.01762
3	AX-76484351	rs14349950	44818964	0.01766
1	AX-75344742	rs15509693	173100545	0.01766
6	AX-76904929	rs313372534	15025983	0.01767
14	AX-75788995	rs315932167	1941180	0.01767
21	AX-76235459	rs313839241	1833569	0.01768
3	AX-76482568	rs313185437	43979710	0.01768
10	AX-75628462	rs14005577	9684212	0.01769
6	AX-76910785	rs14579272	17395992	0.01769
1	AX-75381944	rs313807634	188072142	0.01771
3	AX-76400390	rs317401461	104749768	0.01772
7	AX-77007863	rs318103064	23246776	0.01777
26	AX-80751472	rs312474871	1366942	0.01777
3	AX-76402361	rs313560459	105576515	0.01779
3	AX-76483218	rs313841991	44283043	0.01781
6	AX-76906789	rs317732463	15737077	0.01783
15	AX-75836711	rs317144471	5330368	0.01783
27	AX-76365574	rs317970961	4114776	0.01783
1	AX-75327059	rs312531943	165678660	0.01784
1	AX-75522914	rs317596681	77927261	0.01787
1	AX-75522916	rs314860128	77927473	0.01787
4	AX-76716880	rs312823049	68562362	0.01789
7	AX-76988912	rs314834679	16194453	0.01791
14	AX-75784936	rs317120468	14330039	0.01791
17	AX-75879845	rs15027796	8448151	0.01792
24	AX-76322058	rs317501820	971275	0.01793
17	AX-75874666	rs14099443	7002968	0.01793
1	AX-75367489	rs15745755	1825465	0.01799
1	AX-75352592	rs317258539	176306075	0.018
1	AX-75360303	rs314425663	179523183	0.018
3	AX-76392305	rs15445339	101215536	0.01801
3	AX-76392333	rs14405265	101226966	0.01801
3	AX-76549574	rs316810298	75268948	0.01801
4	AX-76758476	rs313173972	88329561	0.01804
5	AX-76775280	rs14515937	11792064	0.01805
6	AX-76902238	rs314439651	1401511	0.01805
6	AX-80934202	rs314411081	22730972	0.01805
7	AX-77001450	rs14614835	20829253	0.01806
17	AX-75883785	rs315570786	9565724	0.01806
19	AX-80828623	rs312605644	3803790	0.01807
2	AX-75949129	rs80744708	100702392	0.01807
9	AX-77171372	rs317326265	340528	0.01807
10	AX-75569198	rs312450263	10202802	0.01807
1	AX-75241281	rs315773460	12066380	0.01807
1	AX-75286043	rs317668073	1453572	0.01809
1	AX-75540176	rs316731887	86139001	0.0181
1	AX-80782339	rs15200271	12108968	0.0181
3	AX-76424116	rs314348787	15728389	0.01811
19	AX-75929516	rs314335876	4265246	0.01812
19	AX-75929517	rs315258981	4265282	0.01814
19	AX-75939328	rs314056619	7141056	0.01814
19	AX-75939458	rs314778627	7176569	0.01815
20	AX-76209493	rs316777617	2034345	0.01818
23	AX-76281713	rs313036231	2488522	0.01818
23	AX-76282322	rs317582658	2613842	0.01818
1	AX-75330144	rs15493250	166966277	0.01818
2	AX-76174770	rs312466926	88366541	0.01818
1	AX-75382094	rs15546726	188131299	0.01818
21	AX-80984123	rs314548613	3475459	0.0182
1	AX-75257041	rs313403375	131894328	0.0182
6	AX-76916003	rs314944565	19419915	0.0182
9	AX-77167480	rs316133833	198838	0.01821
9	AX-80744916	rs315963101	227467	0.01822
10	AX-75601462	rs14955267	19236506	0.01823
20	AX-76209230	rs315805926	1942190	0.01823
26	AX-76334078	rs313729555	1867311	0.01824
7	AX-77019447	rs315721753	27685216	0.01824
4	AX-76718594	rs314967883	69433958	0.01825
7	AX-76992203	rs313107300	17452759	0.01827
8	AX-77085056	rs316262835	2093972	0.01828
9	AX-77170531	rs316606669	3926359	0.01831
10	AX-75597619	rs14013421	18195204	0.01831
13	AX-75750896	rs317167930	2240558	0.01831
1	AX-75267984	rs14081221	1368043	0.01831
4	AX-77283331	rs14728930	84305685	0.01831
7	AX-76982027	rs316322456	13507182	0.01834
1	AX-75550100	rs317955312	90749351	0.01834
6	AX-76903500	rs15784385	14443208	0.01834
9	AX-77145347	rs316731051	17046273	0.01835
10	AX-75608291	rs315166078	3455983	0.01835
1	AX-75373339	rs15538037	184817192	0.01835
1	AX-75525002	rs13889041	78843184	0.01836
2	AX-76076252	rs318052088	33437527	0.01837
4	AX-76756243	rs317708700	87326495	0.01839
5	AX-76844512	rs314817976	43155920	0.0184
12	AX-75721429	rs14037268	6997805	0.0184
12	AX-75721474	rs313151960	7014730	0.01841
14	AX-75785558	rs16014976	14496344	0.01843
17	AX-75858952	rs13734439	2347153	0.01843
17	AX-75879387	rs15791636	8336716	0.01845
17	AX-75879395	rs15027924	8338463	0.01849
17	AX-80849201	rs15791655	8327137	0.01852
18	AX-75915797	rs16347138	9717344	0.01855
8	AX-77083397	rs315770766	20328470	0.01858
18	AX-75915407	rs315518369	9605774	0.0186
1	AX-75491623	rs314488190	62484921	0.01861
21	AX-76245380	rs314943132	4130939	0.01864
1	AX-75319241	rs316570457	161963162	0.01864
1	AX-75381826	rs317494893	188032889	0.01864
2	AX-76116030	rs15874465	5571237	0.01866
4	AX-76693581	rs14476254	57358632	0.01867
5	AX-76775479	rs316386076	11866552	0.01868
14	AX-75789209	rs313160632	2020612	0.01871
14	AX-80784440	rs316491225	5590272	0.01871
15	AX-75835455	rs314030492	4926392	0.01874
18	AX-75899858	rs312317047	4916796	0.01875
19	AX-75931296	rs317613309	4822320	0.01876
9	AX-77125779	rs317333004	972398	0.01877
19	AX-80843458	rs313446787	4920941	0.01877
28	AX-76388277	rs16209701	692851	0.01878
2	AX-76025946	rs317285876	13979810	0.01879
1	AX-75279918	rs312483912	142571842	0.01881
8	AX-77082755	rs316592101	20074901	0.01881
18	AX-75917570	rs16347502	10256487	0.01881
20	AX-76225908	rs314390673	7979979	0.01882
8	AX-77091002	rs315390353	23235597	0.01884
26	AX-76346749	rs317770241	4596118	0.01884
12	AX-75713077	rs317103565	4023751	0.01885
15	AX-75818844	rs14095519	10937118	0.01887
17	AX-75867819	rs314165763	5018804	0.01889
12	AX-75709267	rs314175493	2701780	0.01892
15	AX-75815685	rs312712276	10012681	0.01895
8	AX-77100553	rs314489838	26737085	0.01895
5	AX-80787911	rs314914624	18032179	0.01899
10	AX-75598054	rs312829114	18312484	0.01899
27	AX-76364878	rs314122646	3936435	0.01901
1	AX-75248241	rs315676739	127902604	0.01904
1	AX-80809194	rs314793578	188181607	0.01904
17	AX-75883800	rs312393196	9569715	0.01905
3	AX-76464879	rs312320508	35817482	0.01905
4	AX-76732649	rs14491925	76394539	0.01906
5	AX-76789341	rs317989127	18108281	0.01906
9	AX-77180434	rs315395816	661657	0.01907
3	AX-76425836	rs14320203	16634174	0.01911
15	AX-75844126	rs312348124	7742350	0.01913
17	AX-75858795	rs316492943	2298184	0.01913
4	AX-76608191	rs312787959	12475121	0.01914
11	AX-75642943	rs13819154	14892130	0.01916
12	AX-75722423	rs314956548	7324484	0.01916
28	AX-76373243	rs315252432	1631040	0.01917
1	AX-75341209	rs14919904	171668310	0.01918
1	AX-75353063	rs314420761	1765970	0.01918
8	AX-77100652	rs316986619	26770201	0.01921
23	AX-76287817	rs313127022	3826859	0.01924
4	AX-80971234	rs316653750	89693523	0.01925
15	AX-75833900	rs14089499	4394527	0.01926
1	AX-75280088	rs312903610	142648354	0.01926
3	AX-76474301	rs314448714	40211381	0.01928
4	AX-76730701	rs14707177	75514288	0.01928
4	AX-76730738	rs14707369	75529629	0.01929
1	AX-75394299	rs313201947	192673106	0.01931
2	AX-76093095	rs316888574	4230336	0.01932
4	AX-80755717	rs315857567	3377434	0.01932
10	AX-75622332	rs316938825	692478	0.01932
14	AX-75779130	rs15742252	12613805	0.01933
2	AX-76169849	rs316451186	85651599	0.01935
14	AX-75785421	rs314008409	14460283	0.01936
15	AX-75818885	rs314893114	10948349	0.01936
1	AX-75319265	rs313323426	161975488	0.01937
2	AX-76172441	rs313282259	8633782	0.01938
3	AX-76471654	rs313770808	3897760	0.01938
10	AX-75604449	rs14716135	2174792	0.01939
12	AX-75724036	rs314049291	7863631	0.0194
5	AX-76802328	rs16478964	24037624	0.0194
10	AX-75607599	rs317876984	3225387	0.01942
20	AX-76198854	rs15177770	10783362	0.01944
26	AX-76339556	rs315948619	3088253	0.01944
2	AX-76035317	rs317157097	145363034	0.01944
1	AX-75371808	rs316483553	184219543	0.01945
23	AX-76281251	rs313222894	2376573	0.01945
28	AX-76373534	rs318082275	1695109	0.01947
4	AX-76756338	rs312662273	87371374	0.01947
11	AX-75666618	rs313776009	6037392	0.01947
1	AX-75394294	rs317472394	192671945	0.01947
2	AX-76063075	rs318237264	2543192	0.01948
7	AX-76982038	rs312551623	13512315	0.01949
13	AX-75761977	rs15679924	6623067	0.01952
14	AX-75803769	rs318132528	6774921	0.01956
5	AX-76771003	rs15660938	9952827	0.01958
2	AX-76126478	rs16015848	62284261	0.01958
7	AX-76988762	rs312496441	16130277	0.01959
3	AX-76435533	rs16236058	21329895	0.0196
12	AX-75722694	rs318034280	7412563	0.0196
3	AX-76446554	rs15306540	26958728	0.0196
1	AX-75196951	rs13915197	103956352	0.0196
1	AX-75372964	rs315693488	184680121	0.01962
3	AX-76483593	rs317019471	44454103	0.01962
3	AX-76483595	rs316883183	44454690	0.01962
3	AX-76592822	rs16326845	95523036	0.01963
4	AX-76664638	rs316121367	42364146	0.01964
5	AX-76775287	rs316720921	11795319	0.01966
21	AX-76251406	rs315462793	5410760	0.01968
2	AX-75948690	rs312883713	100470470	0.01968
4	AX-76666492	rs318171665	43282985	0.0197
4	AX-76756300	rs14504190	87355520	0.01971
20	AX-76197812	rs312867477	10397177	0.01973
1	AX-75327496	rs313622222	165866695	0.01976
2	AX-75993610	rs316445370	124098441	0.01979
5	AX-76770708	rs313923861	9827282	0.0198
5	AX-76786413	rs313247755	16785680	0.0198
6	AX-76908677	rs317599634	16498756	0.01981
20	AX-76209149	rs317894367	1911654	0.01981
23	AX-76280272	rs312536039	2133298	0.01981
2	AX-76063317	rs15252975	2554749	0.01981
4	AX-76749579	rs14728933	84300770	0.01981
5	AX-80747700	rs15666661	12700691	0.01981
14	AX-75799235	rs317535238	5249356	0.01983
21	AX-76251710	rs315576816	5466179	0.01983
5	AX-76788657	rs16741673	17800632	0.01984
20	AX-76209152	rs14268808	1913048	0.01984
28	AX-76375428	rs317908046	2080646	0.01984
1	AX-75326837	rs313369805	165587866	0.01984
2	AX-80976142	rs15142126	109785684	0.01984
5	AX-76802324	rs13755708	24036947	0.01985
17	AX-75871852	rs315955258	6252496	0.01985
26	AX-76348631	rs317936439	5112759	0.01985
1	AX-80986316	rs317714083	11191719	0.01986
3	AX-76508329	rs314799253	56078689	0.01988
19	AX-75938605	rs14122179	6924927	0.01989
1	AX-75196122	rs314769858	103580805	0.01992
1	AX-75196049	rs14867543	103549571	0.01992
2	AX-76194695	rs317486172	98939794	0.01992
2	AX-80975778	rs16061696	98935163	0.01994
3	AX-76444257	rs317357407	25742568	0.01994
3	AX-80813211	rs15434737	95617703	0.01994
9	AX-77144081	rs314374127	16635377	0.01994
10	AX-75571732	rs314024776	10930517	0.01997
14	AX-75805341	rs314266919	7290909	0.01997
18	AX-75917126	rs314310254	10101792	0.01997
28	AX-76387551	rs317133904	525104	0.02004
28	AX-76387586	rs312548453	529889	0.02004
28	AX-76387607	rs318075128	533910	0.02005
1	AX-75198173	rs15371275	104599335	0.02005
1	AX-75533999	rs15327855	83212707	0.02005
4	AX-76761591	rs316304842	89716919	0.02006
13	AX-80783165	rs14997745	12141579	0.02007
19	AX-75935951	rs314871978	6162371	0.02007
5	AX-76780932	rs16457389	1391534	0.02008
6	AX-76898981	rs313568429	12685716	0.02008
20	AX-76225054	rs15174818	7651360	0.02009
1	AX-75393105	rs316070771	192275898	0.02009
2	AX-76083099	rs312500783	3638121	0.02011
3	AX-76524013	rs315856056	63318067	0.02012
4	AX-76687540	rs16349391	460255	0.02013
3	AX-76483265	rs315332315	44302840	0.02013
3	AX-76429053	rs312361713	18199043	0.02013
3	AX-76471556	rs312941093	3893467	0.02014
3	AX-80911510	rs316929257	101113890	0.02016
8	AX-77078601	rs317676623	18410113	0.02016
3	AX-76392385	rs315670321	101250860	0.02016
12	AX-75712711	rs315094047	3903629	0.02017
1	AX-75445978	rs315379197	33367	0.02019
15	AX-75835286	rs14089865	4870599	0.02019
2	AX-75971765	rs316548539	112411681	0.02023
2	AX-75990954	rs316589151	122827733	0.02023
2	AX-76043923	rs314567311	15228361	0.02024
7	AX-77045114	rs313559102	4765821	0.02024
7	AX-77046086	rs16578138	5165484	0.02024
8	AX-77070170	rs14645432	15317229	0.02024
13	AX-75743176	rs317360373	15004898	0.02025
18	AX-75898513	rs316808685	4515147	0.02025
19	AX-75930162	rs318059175	4454790	0.02026
20	AX-76226300	rs313184721	8129509	0.02027
20	AX-76226303	rs318008951	8131012	0.02027
22	AX-76264735	rs312520894	2468623	0.02028
24	AX-80986464	rs318179045	5773732	0.0203
12	AX-75684906	rs313913144	12306179	0.02033
4	AX-76614410	rs317987763	15727412	0.02033
6	AX-76909897	rs16548622	17003726	0.02033
10	AX-75597342	rs317505038	1715725	0.02035
1	AX-75518985	rs312493669	75989964	0.02037
2	AX-76085978	rs312914100	3801209	0.0204
7	AX-77026171	rs316263352	30169775	0.02041
18	AX-75885319	rs317961268	10441960	0.02041
7	AX-77004537	rs15861501	21992676	0.02042
15	AX-81001725	rs316773987	2382580	0.02043
1	AX-75422615	rs312653258	29395830	0.02043
20	AX-76227945	rs317139398	8749531	0.02043
1	AX-75352600	rs312807720	176311322	0.02046
22	AX-76266049	rs16714911	2827231	0.02048
3	AX-76483145	rs317563603	44245795	0.02049
4	AX-76717331	rs316470163	68788982	0.0205
5	AX-76776790	rs315600544	12486649	0.02052
3	AX-76446648	rs314837542	27005084	0.02055
12	AX-75724227	rs14976691	7934516	0.02056
19	AX-75940104	rs15851759	7367742	0.02057
1	AX-75413454	rs314874207	24822590	0.02057
2	AX-80875578	rs15253052	107633396	0.02057
21	AX-76243021	rs316952981	3601205	0.02058
26	AX-76350011	rs317325281	662158	0.02061
10	AX-75597800	rs316493554	18244428	0.02066
7	AX-77025578	rs16607779	29946326	0.02066
3	AX-76482804	rs313594807	44091384	0.0207
1	AX-75418525	rs315369019	27380522	0.02072
5	AX-76789140	rs315025827	18014268	0.02073
7	AX-80972949	rs314386206	24684852	0.02074
12	AX-75724125	rs314414658	7899312	0.02078
13	AX-80954903	rs14050552	7322834	0.0208
6	AX-76896036	rs313016622	11506965	0.0208
2	AX-76086330	rs314361308	3818203	0.02081
2	AX-80845820	rs313299313	100726489	0.02081
5	AX-76775390	rs16466839	11836051	0.02081
5	AX-76805707	rs14525846	25529297	0.02083
13	AX-75764360	rs316276354	7514470	0.02084
6	AX-76899045	rs317990535	12714657	0.02085
4	AX-76756295	rs313823625	87352602	0.02085
17	AX-75874743	rs317561074	7024533	0.02086
1	AX-75455469	rs29009119	45185127	0.02087
2	AX-76007803	rs312528831	13058410	0.02087
3	AX-76464908	rs14341332	35829277	0.02089
4	AX-76752515	rs314939518	85712794	0.02089
5	AX-76773944	rs313134925	11181584	0.02089
12	AX-75721462	rs14037296	7009439	0.02089
14	AX-75793398	rs316466106	3403955	0.02089
27	AX-76363830	rs316864834	3686463	0.02089
6	AX-76913217	rs314583383	18364333	0.02089
10	AX-75608628	rs317049355	3565196	0.02089
19	AX-75931695	rs15047639	4935675	0.0209
27	AX-80873029	rs317299878	4380494	0.0209
11	AX-75671352	rs14022128	7638551	0.02092
1	AX-75208514	rs13921111	109098404	0.02093
3	AX-76414810	rs314577495	11084084	0.02093
7	AX-76988844	rs317322761	16168635	0.02095
14	AX-81000645	rs316529948	985814	0.02098
7	AX-77019870	rs313072345	27845231	0.021
12	AX-75722377	rs318027881	7312764	0.02103
7	AX-76994757	rs314398812	18327821	0.02103
1	AX-75413352	rs318196050	24775178	0.02103
5	AX-76777764	rs313053629	12926808	0.02104
6	AX-76959180	rs312990579	4569834	0.02104
19	AX-75945539	rs315129632	8922650	0.02105
1	AX-80843583	rs312981304	131628586	0.02107
2	AX-76051176	rs15863412	1875639	0.0211
2	AX-76081795	rs314967491	3569037	0.0211
2	AX-80943949	rs314312536	109741271	0.02111
4	AX-76746525	rs13666591	82873836	0.02112
9	AX-77144349	rs313927330	16723529	0.02113
24	AX-76305795	rs314005754	2829930	0.02113
24	AX-76306283	rs317430301	286376	0.02114
1	AX-75476490	rs14827760	55257391	0.02114
1	AX-80965152	rs314694999	55255002	0.02115
2	AX-76055300	rs317025511	2099913	0.02115
3	AX-80880847	rs15279454	16351181	0.02118
5	AX-76844505	rs314448799	43152230	0.02121
10	AX-75572497	rs15578529	11132511	0.02127
13	AX-75750799	rs317397764	2201967	0.02128
13	AX-75762227	rs312429290	6710611	0.02128
19	AX-75940346	rs15049890	7428614	0.02129
20	AX-76209503	rs14269028	2037059	0.02131
1	AX-75467131	rs15264780	50839804	0.02131
3	AX-76587863	rs312765428	93331374	0.02132
5	AX-76838710	rs315348909	408333	0.02135
8	AX-77079344	rs312668947	18700434	0.02137
1	AX-75245425	rs315131079	126452035	0.02139
2	AX-76089565	rs316123177	41024048	0.02139
5	AX-76805877	rs317586658	25613344	0.02139
5	AX-76805892	rs314352485	25622703	0.0214
5	AX-76844297	rs312536589	43064559	0.0214
6	AX-76907375	rs313516202	15977371	0.02141
6	AX-76924799	rs316060244	23004263	0.02142
9	AX-77184742	rs316690371	8905303	0.02142
14	AX-75808073	rs14076352	8136209	0.02145
12	AX-75721466	rs13610583	7011541	0.02146
20	AX-80994556	rs16168576	8087124	0.02146
1	AX-75405700	rs316466030	20903442	0.02147
12	AX-75722912	rs313605492	7480883	0.02148
7	AX-77027760	rs13599514	30785120	0.02148
12	AX-75723063	rs316213216	7533652	0.02148
15	AX-75834408	rs312992897	4562597	0.02149
1	AX-75421725	rs316326497	28970248	0.0215
1	AX-75423179	rs13844914	29699201	0.02151
3	AX-76587891	rs15431500	93341687	0.02153
3	AX-80963133	rs16236155	21411041	0.02153
4	AX-76623068	rs16372693	20906715	0.02156
15	AX-75844169	rs15022537	7752715	0.02157
19	AX-75918713	rs313484824	1063047	0.02165
19	AX-75930484	rs13573028	403088	0.02166
20	AX-76212051	rs315377000	2992323	0.02166
24	AX-76312835	rs318028763	4498196	0.02167
24	AX-76318800	rs313942592	5893484	0.02169
24	AX-76318838	rs316960115	5902044	0.0217
9	AX-77181317	rs316917468	7750447	0.0217
7	AX-77011736	rs312542357	24692373	0.02171
18	AX-75900587	rs318014253	5121966	0.02171
26	AX-76334446	rs317191899	1949915	0.02171
6	AX-76910686	rs313473397	17348821	0.02171
18	AX-75892841	rs14108426	2791609	0.02171
21	AX-76241656	rs16179985	3296927	0.02172
24	AX-76305788	rs315179731	2828787	0.02174
13	AX-75750907	rs314148569	2244219	0.02174
17	AX-75852782	rs14097018	9932990	0.02174
1	AX-75522948	rs315481413	77952041	0.02174
26	AX-76331863	rs314227566	1357082	0.02174
5	AX-76788980	rs316681721	17950760	0.02174
21	AX-76251958	rs314603093	5516387	0.02174
12	AX-75712817	rs317251924	3939902	0.02174
2	AX-76130972	rs14133306	6387346	0.02174
3	AX-80899408	rs16252589	34012614	0.02174
4	AX-76611244	rs315281052	1332607	0.02174
4	AX-76620124	rs14436140	19244333	0.02174
4	AX-76691239	rs317104789	478735	0.02174
4	AX-76692402	rs318217231	484286	0.02174
4	AX-76696801	rs313252442	504823	0.02174
5	AX-76874000	rs15652687	55554	0.02174
14	AX-80976937	rs316502302	9440891	0.02178
17	AX-75852907	rs317075228	9972615	0.02178
17	AX-75852910	rs316434658	9972847	0.0218
17	AX-75883157	rs314891861	9388748	0.02181
17	AX-75883671	rs15789434	9531352	0.02182
17	AX-80853925	rs14097190	9507477	0.02188
21	AX-76247270	rs313511284	4540526	0.02189
26	AX-76333887	rs314796179	1822891	0.02189
1	AX-75223750	rs313953705	11248283	0.02189
1	AX-75223823	rs316448284	11251968	0.02189
3	AX-76429110	rs14322218	18224558	0.02189
3	AX-80995645	rs317550135	18223013	0.02189
14	AX-75802253	rs316684434	6260302	0.02191
14	AX-75803384	rs316255117	6641193	0.02191
23	AX-76282279	rs16188683	2605845	0.02192
27	AX-76364862	rs313329411	3934222	0.02193
4	AX-76608842	rs318207219	12796301	0.02193
20	AX-76198961	rs312471209	10821092	0.02196
23	AX-76280882	rs313685306	2288553	0.02196
2	AX-76019508	rs314827286	137653943	0.02196
17	AX-75857639	rs14103643	1923167	0.02196
1	AX-75337333	rs15501602	169977831	0.02198
5	AX-76775295	rs314154782	11797941	0.02198
14	AX-75807766	rs313099793	8042711	0.02198
21	AX-76243031	rs16180373	3603195	0.022
21	AX-76243035	rs16180384	3604076	0.022
10	AX-75624922	rs13818999	8696116	0.022
1	AX-75335190	rs15745117	1691129	0.022
1	AX-75507598	rs316610398	69904631	0.02203
2	AX-75979102	rs317449141	116437969	0.02204
2	AX-76115929	rs315854247	5565389	0.02208
2	AX-76190990	rs313011033	97023014	0.02209
3	AX-76484609	rs315949492	44935913	0.02209
5	AX-80870204	rs315601446	11872413	0.02212
1	AX-75330237	rs314423224	166999900	0.02214
1	AX-75362508	rs15745607	1805259	0.02215
2	AX-76090762	rs317643511	41805430	0.02215
2	AX-76092482	rs313220885	4195628	0.02216
3	AX-76486818	rs315121186	45942378	0.02217
3	AX-76486861	rs313563145	45962556	0.02218
6	AX-76906706	rs316665469	15702683	0.02218
6	AX-76963728	rs13564437	6228782	0.02218
21	AX-76244213	rs313720882	353584	0.0222
1	AX-75241588	rs317290998	124593940	0.0222
1	AX-75477126	rs313845261	55603424	0.02222
1	AX-75551160	rs317987827	91304993	0.02222
1	AX-80944105	rs317548181	29663289	0.02222
2	AX-75968456	rs14234142	110757232	0.02226
2	AX-76119819	rs14188871	58605599	0.02227
3	AX-80771919	rs312745044	86768307	0.02228
6	AX-76895952	rs314730558	11477650	0.0223
7	AX-77002949	rs314496525	21363631	0.02233
8	AX-77082682	rs16638782	20049612	0.02234
9	AX-77144352	rs316861823	16724712	0.02234
12	AX-75704623	rs313616371	1900838	0.02236
17	AX-75871724	rs316054877	6212451	0.02237
2	AX-76044514	rs313174850	1519040	0.02238
1	AX-75421643	rs312386762	28931788	0.02238
3	AX-76409617	rs316033350	108492098	0.02238
[truncated: 113,224 more rows]
