# Supplementary material for: Single SNP- and pathway-based genome-wide association studies for beak deformity in chickens using high-density 600K SNP arrays
Source: BMC Genomics. 2018 Jun 28;19:501. doi: 10.1186/s12864-018-4882-8 (PMC6022433; doi:10.1186/s12864-018-4882-8)
Supplement: Supplementary file 7 — Table S3. The detailed information of each pathway based on the pathway-based association analysis. (XLSX 15 kb) [file 12864_2018_4882_MOESM7_ESM.xlsx]

## Sheet: Sheet1
Table S3. The detailed information of each pathway based on the pathway-based association analysis
Pathway ID	No. of siginifucant SNPs (P < 0.05)	No. of SNPs in pathway	real ratio < sim ratio1	No. of sims2	PEMP-value3
gga03010	194	1431	1	101	0.00990099
gga00770	32	95	2	101	0.019802
gga04114	98	433	2	101	0.019802
gga00620	63	231	3	101	0.029703
gga00260	71	366	4	101	0.039604
gga04020	519	4106	5	101	0.049505
gga00030	51	327	6	101	0.0594059
gga00061	65	424	6	101	0.0594059
gga00360	13	30	6	101	0.0594059
gga04910	59	395	6	101	0.0594059
gga00380	52	318	7	101	0.0693069
gga00562	201	1694	7	101	0.0693069
gga00350	41	282	8	101	0.0792079
gga00630	15	84	9	101	0.0891089
gga03030	67	422	9	101	0.0891089
gga04261	77	460	9	101	0.0891089
gga00600	98	807	10	101	0.0990099
gga00062	44	295	11	101	0.108911
gga00480	35	250	11	101	0.108911
gga03420	31	234	11	101	0.108911
gga04931	26	165	11	101	0.108911
gga00910	30	188	12	101	0.118812
gga00120	41	312	14	101	0.138614
gga00340	22	137	14	101	0.138614
gga01040	15	72	14	101	0.138614
gga04330	68	562	15	101	0.148515
gga00750	1	2	16	101	0.158416
gga03015	158	1438	16	101	0.158416
gga04916	37	287	16	101	0.158416
gga00270	79	556	17	101	0.168317
gga00830	53	427	19	101	0.188119
gga00140	52	431	21	101	0.207921
gga00512	149	1515	21	101	0.207921
gga03050	78	640	21	101	0.207921
gga04010	728	7001	22	101	0.217822
gga00563	36	279	23	101	0.227723
gga04520	116	1062	23	101	0.227723
gga00430	10	54	24	101	0.237624
gga00650	5	39	24	101	0.237624
gga00130	8	54	25	101	0.247525
gga00280	75	594	25	101	0.247525
gga00640	14	94	25	101	0.247525
gga03430	12	90	25	101	0.247525
gga04340	87	789	25	101	0.247525
gga00670	32	250	26	101	0.257426
gga04512	40	317	26	101	0.257426
gga04068	175	1737	27	101	0.267327
gga04350	87	830	28	101	0.277228
gga04150	229	2183	29	101	0.287129
gga04810	111	1094	29	101	0.287129
gga03008	165	1354	30	101	0.29703
gga04144	478	4881	30	101	0.29703
gga05168	29	252	30	101	0.29703
gga00250	46	432	31	101	0.306931
gga04912	4	38	32	101	0.316832
gga00603	9	94	34	101	0.336634
gga00534	71	741	35	101	0.346535
gga00860	21	175	35	101	0.346535
gga04130	120	1256	36	101	0.356436
gga04146	71	782	38	101	0.376238
gga03410	27	270	39	101	0.386139
gga00051	31	335	40	101	0.39604
gga04622	25	208	40	101	0.39604
gga03440	53	559	41	101	0.405941
gga00450	6	70	44	101	0.435644
gga00511	17	188	44	101	0.435644
gga04540	8	92	44	101	0.435644
gga00230	361	4036	45	101	0.445545
gga03450	20	250	46	101	0.455446
gga00040	26	268	48	101	0.475248
gga00785	1	8	49	101	0.485149
gga00790	11	111	49	101	0.485149
gga00072	9	119	50	101	0.49505
gga00500	26	296	51	101	0.50495
gga00601	29	311	51	101	0.50495
gga04530	152	1523	51	101	0.50495
gga00532	37	470	52	101	0.514851
gga00590	28	297	52	101	0.514851
gga04370	2	36	52	101	0.514851
gga00410	3	69	54	101	0.534653
gga00970	86	961	54	101	0.534653
gga00330	36	396	57	101	0.564356
gga04140	30	371	57	101	0.564356
gga00531	13	173	59	101	0.584158
gga00561	97	1156	59	101	0.584158
gga03022	83	859	59	101	0.584158
gga00052	13	192	61	101	0.60396
gga03013	211	2466	61	101	0.60396
gga03060	54	542	61	101	0.60396
gga00010	91	1084	63	101	0.623762
gga00533	6	95	63	101	0.623762
gga00900	12	163	64	101	0.633663
gga04145	137	1559	64	101	0.633663
gga05132	8	118	64	101	0.633663
gga04142	96	1086	65	101	0.643564
gga04510	231	2801	68	101	0.673267
gga00220	42	611	69	101	0.683168
gga01100	18	249	70	101	0.693069
gga04260	50	578	70	101	0.693069
gga00760	14	238	71	101	0.70297
gga04110	192	2050	72	101	0.712871
gga00071	24	366	73	101	0.722772
gga00920	2	44	75	101	0.742574
gga02010	59	715	79	101	0.782178
gga04623	1	31	79	101	0.782178
gga00980	2	43	80	101	0.792079
gga00604	6	200	81	101	0.80198
gga04621	13	237	81	101	0.80198
gga04630	37	492	81	101	0.80198
gga04070	1	65	87	101	0.861386
gga00100	11	227	89	101	0.881188
gga00240	50	846	89	101	0.881188
gga03320	58	768	90	101	0.891089
gga00780	1	90	91	101	0.90099
gga03018	115	1088	91	101	0.90099
gga00514	121	674	92	101	0.910891
gga04060	312	3560	92	101	0.910891
gga00510	103	1230	93	101	0.920792
gga04310	122	1810	93	101	0.920792
gga00564	81	1183	94	101	0.930693
gga04120	226	2530	97	101	0.960396
gga04141	217	2173	97	101	0.960396
gga04920	5	245	97	101	0.960396
gga00520	11	208	99	101	0.980198
gga03460	43	741	99	101	0.980198
gga04122	1	91	99	101	0.980198
gga04744	42	517	100	101	0.990099
gga00020	36	598	101	101	1
gga00053	0	8	101	101	1
gga00190	139	1473	101	101	1
gga00232	0	51	101	101	1
gga00300	0	17	101	101	1
gga00310	77	746	101	101	1
gga00565	21	302	101	101	1
gga00592	0	37	101	101	1
gga00730	0	54	101	101	1
gga00982	0	44	101	101	1
gga00983	0	10	101	101	1
gga03040	210	1979	101	101	1
gga04012	122	1520	101	101	1
gga04080	643	7460	101	101	1
gga04115	43	716	101	101	1
gga04270	137	1356	101	101	1
gga04320	32	445	101	101	1
gga04514	286	4072	101	101	1
gga04620	48	537	101	101	1
gga04672	12	88	101	101	1
gga04933	0	107	101	101	1
gga05164	30	267	101	101	1
1 Number of times the ratio in the real data is larger than the ratio in the simulated data
2 Number of datasets (100 simulations + 1 real dataset)
3 Empirical P-value
