# Supplementary material for: Single SNP- and pathway-based genome-wide association studies for beak deformity in chickens using high-density 600K SNP arrays
Source: BMC Genomics. 2018 Jun 28;19:501. doi: 10.1186/s12864-018-4882-8 (PMC6022433; doi:10.1186/s12864-018-4882-8)
Supplement: Supplementary file 8 — Table S4. The detailed lists of all the chicken pathways used in the pathway-based association analysis. (XLSX 14 kb) [file 12864_2018_4882_MOESM8_ESM.xlsx]

## Sheet: Sheet1
Table S4. The detailed lists of all the chicken pathways used in the pathway-based association analysis
Chicken Pathway ID	Definition
gga00010	Glycolysis / Gluconeogenesis
gga00020	Citrate cycle (TCA cycle)
gga00030	Pentose phosphate pathway
gga00040	Pentose and glucuronate interconversions
gga00051	Fructose and mannose metabolism
gga00052	Galactose metabolism
gga00053	Ascorbate and aldarate metabolism
gga00061	Fatty acid biosynthesis
gga00062	Fatty acid elongation
gga00071	Fatty acid degradation
gga00072	Synthesis and degradation of ketone bodies
gga00100	Steroid biosynthesis
gga00120	Primary bile acid biosynthesis
gga00130	Ubiquinone and other terpenoid-quinone biosynthesis
gga00140	Steroid hormone biosynthesis
gga00190	Oxidative phosphorylation
gga00220	Arginine biosynthesis
gga00230	Purine metabolism
gga00232	Caffeine metabolism
gga00240	Pyrimidine metabolism
gga00250	Alanine, aspartate and glutamate metabolism
gga00260	Glycine, serine and threonine metabolism
gga00270	Cysteine and methionine metabolism
gga00280	Valine, leucine and isoleucine degradation
gga00290	Valine, leucine and isoleucine biosynthesis
gga00300	Lysine biosynthesis
gga00310	Lysine degradation
gga00330	Arginine and proline metabolism
gga00340	Histidine metabolism
gga00350	Tyrosine metabolism
gga00360	Phenylalanine metabolism
gga00380	Tryptophan metabolism
gga00400	Phenylalanine, tyrosine and tryptophan biosynthesis
gga00410	beta-Alanine metabolism
gga00430	Taurine and hypotaurine metabolism
gga00450	Selenocompound metabolism
gga00460	Cyanoamino acid metabolism
gga00471	D-Glutamine and D-glutamate metabolism
gga00480	Glutathione metabolism
gga00500	Starch and sucrose metabolism
gga00510	N-Glycan biosynthesis
gga00511	Other glycan degradation
gga00512	Mucin type O-Glycan biosynthesis
gga00514	Other types of O-glycan biosynthesis
gga00520	Amino sugar and nucleotide sugar metabolism
gga00524	Butirosin and neomycin biosynthesis
gga00531	Glycosaminoglycan degradation
gga00532	Glycosaminoglycan biosynthesis-chondroitin sulfate / dermatan sulfate
gga00533	Glycosaminoglycan biosynthesis-keratan sulfate
gga00534	Glycosaminoglycan biosynthesis-heparan sulfate / heparin
gga00561	Glycerolipid metabolism
gga00562	Inositol phosphate metabolism
gga00563	Glycosylphosphatidylinositol(GPI)-anchor biosynthesis
gga00564	Glycerophospholipid metabolism
gga00565	Ether lipid metabolism
gga00590	Arachidonic acid metabolism
gga00591	Linoleic acid metabolism
gga00592	alpha-Linolenic acid metabolism
gga00600	Sphingolipid metabolism
gga00601	Glycosphingolipid biosynthesis-lacto and neolacto series
gga00603	Glycosphingolipid biosynthesis-globo series
gga00604	Glycosphingolipid biosynthesis-ganglio series
gga00620	Pyruvate metabolism
gga00630	Glyoxylate and dicarboxylate metabolism
gga00640	Propanoate metabolism
gga00650	Butanoate metabolism
gga00670	One carbon pool by folate
gga00730	Thiamine metabolism
gga00740	Riboflavin metabolism
gga00750	Vitamin B6 metabolism
gga00760	Nicotinate and nicotinamide metabolism
gga00770	Pantothenate and CoA biosynthesis
gga00780	Biotin metabolism
gga00785	Lipoic acid metabolism
gga00790	Folate biosynthesis
gga00830	Retinol metabolism
gga00860	Porphyrin and chlorophyll metabolism
gga00900	Terpenoid backbone biosynthesis
gga00910	Nitrogen metabolism
gga00920	Sulfur metabolism
gga00970	Aminoacyl-tRNA biosynthesis
gga00980	Metabolism of xenobiotics by cytochrome P450
gga00982	Drug metabolism-cytochrome P450
gga00983	Drug metabolism-other enzymes
gga01040	Biosynthesis of unsaturated fatty acids
gga01100	Metabolic pathways
gga01200	Carbon metabolism
gga01210	2-Oxocarboxylic acid metabolism
gga01212	Fatty acid metabolism
gga01230	Biosynthesis of amino acids
gga02010	ABC transporters
gga03008	Ribosome biogenesis in eukaryotes
gga03010	Ribosome
gga03013	RNA transport
gga03015	mRNA surveillance pathway
gga03018	RNA degradation
gga03020	RNA polymerase
gga03022	Basal transcription factors
gga03030	DNA replication
gga03040	Spliceosome
gga03050	Proteasome
gga03060	Protein export
gga03320	PPAR signaling pathway
gga03410	Base excision repair
gga03420	Nucleotide excision repair
gga03430	Mismatch repair
gga03440	Homologous recombination
gga03450	Non-homologous end-joining
gga03460	Fanconi anemia pathway
gga04010	MAPK signaling pathway
gga04012	ErbB signaling pathway
gga04020	Calcium signaling pathway
gga04060	Cytokine-cytokine receptor interaction
gga04068	FoxO signaling pathway
gga04070	Phosphatidylinositol signaling system
gga04080	Neuroactive ligand-receptor interaction
gga04110	Cell cycle
gga04114	Oocyte meiosis
gga04115	p53 signaling pathway
gga04120	Ubiquitin mediated proteolysis
gga04122	Sulfur relay system
gga04130	SNARE interactions in vesicular transport
gga04140	Regulation of autophagy
gga04141	Protein processing in endoplasmic reticulum
gga04142	Lysosome
gga04144	Endocytosis
gga04145	Phagosome
gga04146	Peroxisome
gga04150	mTOR signaling pathway
gga04260	Cardiac muscle contraction
gga04261	Adrenergic signaling in cardiomyocytes
gga04270	Vascular smooth muscle contraction
gga04310	Wnt signaling pathway
gga04320	Dorso-ventral axis formation
gga04330	Notch signaling pathway
gga04340	Hedgehog signaling pathway
gga04350	TGF-beta signaling pathway
gga04370	VEGF signaling pathway
gga04510	Focal adhesion
gga04512	ECM-receptor interaction
gga04514	Cell adhesion molecules (CAMs)
gga04520	Adherens junction
gga04530	Tight junction
gga04540	Gap junction
gga04620	Toll-like receptor signaling pathway
gga04621	NOD-like receptor signaling pathway
gga04622	RIG-I-like receptor signaling pathway
gga04623	Cytosolic DNA-sensing pathway
gga04630	Jak-STAT signaling pathway
gga04672	Intestinal immune network for IgA production
gga04744	Phototransduction
gga04810	Regulation of actin cytoskeleton
gga04910	Insulin signaling pathway
gga04912	GnRH signaling pathway
gga04914	Progesterone-mediated oocyte maturation
gga04916	Melanogenesis
gga04920	Adipocytokine signaling pathway
gga04931	Insulin resistance
gga04933	AGE-RAGE signaling pathway in diabetic complications
gga05132	Salmonella infection
gga05164	Influenza A
gga05168	Herpes simplex infection
