# Supplementary material for: Single SNP- and pathway-based genome-wide association studies for beak deformity in chickens using high-density 600K SNP arrays
Source: BMC Genomics. 2018 Jun 28;19:501. doi: 10.1186/s12864-018-4882-8 (PMC6022433; doi:10.1186/s12864-018-4882-8)
Supplement: Supplementary file 9 — Table S5. The detailed lists of pathways and SNPs information used in the pathway-based association analysis. (XLSX 3841 kb) [file 12864_2018_4882_MOESM9_ESM.xlsx]

## Sheet: Sheet1
Table S5. The detailed lists of pathways and SNPs information used in the pathway-based association analysis
Pathway ID	Affymetirx SNP ID	dbSNP RS ID	NCBI Gene ID
gga00010	AX-75230936	rs317130845	418610
gga00010	AX-75230939	rs314161352	418610
gga00010	AX-75230942	rs313242604	418610
gga00010	AX-75230944	rs314013217	418610
gga00010	AX-75230958	rs13930489	418610
gga00010	AX-75230965	rs314701727	418610
gga00010	AX-75230969	rs15404729	418610
gga00010	AX-75230975	rs313520237	418610
gga00010	AX-75230977	rs316927587	418610
gga00010	AX-75230980	rs13930529	418610
gga00010	AX-75230990	rs316967097	418610
gga00010	AX-75230997	rs317193198	418610
gga00010	AX-75231005	rs317352001	418610
gga00010	AX-75231009	rs316085064	418610
gga00010	AX-75231012	rs313608997	418610
gga00010	AX-75231016	rs315350011	418610
gga00010	AX-75231020	rs13777230	418610
gga00010	AX-75231021	rs316170971	418610
gga00010	AX-75231029	rs16704170	418610
gga00010	AX-75231036	rs312944468	418610
gga00010	AX-75231037	rs316508576	418610
gga00010	AX-75231040	rs10728182	418610
gga00010	AX-75231041	rs315307337	418610
gga00010	AX-75231043	rs313616442	418610
gga00010	AX-75231050	rs15404860	418610
gga00010	AX-75231057	rs313823506	418610
gga00010	AX-75231062	rs315323150	418610
gga00010	AX-75231075	rs15404897	418610
gga00010	AX-75231077	rs317778770	418610
gga00010	AX-75231101	rs15404935	418610
gga00010	AX-75231104	rs318104720	418610
gga00010	AX-75231120	rs13777232	418610
gga00010	AX-75231128	rs315775363	418610
gga00010	AX-75231140	rs13930602	418610
gga00010	AX-75231144	rs317131314	418610
gga00010	AX-75231150	rs313406448	418610
gga00010	AX-75231153	rs316292192	418610
gga00010	AX-75231157	rs315097627	418610
gga00010	AX-75231158	rs317757331	418610
gga00010	AX-75231161	rs317272608	418610
gga00010	AX-75231166	rs312496694	418610
gga00010	AX-75295228	rs13829211	417699
gga00010	AX-75295250	rs317207915	417699
gga00010	AX-75295494	rs314168070	417699
gga00010	AX-75295510	rs312680183	417699
gga00010	AX-75295541	rs317110090	417699
gga00010	AX-75295566	rs15194386	417699
gga00010	AX-75295619	rs15194350	417699
gga00010	AX-75295621	rs315866679	417699
gga00010	AX-75295634	rs313190614	417699
gga00010	AX-75295659	rs315390539	417699
gga00010	AX-75295693	rs317835942	417699
gga00010	AX-75295776	rs13829164	417699
gga00010	AX-75295830	rs13713492	417699
gga00010	AX-75295875	rs15194303	417699
gga00010	AX-75296040	rs312789252	417699
gga00010	AX-75296043	rs315547653	417699
gga00010	AX-75296129	rs13713483	417699
gga00010	AX-75296160	rs312273894	417699
gga00010	AX-75296186	rs316850624	417699
gga00010	AX-75296212	rs13713481	417699
gga00010	AX-75296328	rs14792589	417699
gga00010	AX-75296559	rs313304468	417699
gga00010	AX-75296583	rs314385484	417699
gga00010	AX-75296598	rs318099895	417699
gga00010	AX-75296640	rs316332911	417699
gga00010	AX-75296745	rs317755770	417699
gga00010	AX-75491244	rs312707757	418172
gga00010	AX-75491253	rs316106915	418172
gga00010	AX-75491254	rs317128465	418172
gga00010	AX-75491267	rs313004177	418172
gga00010	AX-75491269	rs314961112	418172
gga00010	AX-75491278	rs314693803	418172
gga00010	AX-75491279	rs316006680	418172
gga00010	AX-75491280	rs317290408	418172
gga00010	AX-75491298	rs316960578	418172
gga00010	AX-75491306	rs15291162	418172
gga00010	AX-75491316	rs317937823	418172
gga00010	AX-75491317	rs15291194	418172
gga00010	AX-75491318	rs15291197	418172
gga00010	AX-75491328	rs313641445	418172
gga00010	AX-75491332	rs315296225	418172
gga00010	AX-75491335	rs317672686	418172
gga00010	AX-75491338	rs15291207	418172
gga00010	AX-75491353	rs317966576	418172
gga00010	AX-75491354	rs13877180	418172
gga00010	AX-75491372	rs317272352	418172
gga00010	AX-75491373	rs15291248	418172
gga00010	AX-75491377	rs313145660	418172
gga00010	AX-75491378	rs313136604	418172
gga00010	AX-75491379	rs312300275	418172
gga00010	AX-75501673	rs316762584	373997
gga00010	AX-75501677	rs317677349	373997
gga00010	AX-75501685	rs318204685	373997
gga00010	AX-75501694	rs318163783	373997
gga00010	AX-75501705	rs312640889	373997
gga00010	AX-75501708	rs316038955	373997
gga00010	AX-75501710	rs316749144	373997
gga00010	AX-75501714	rs318063007	373997
gga00010	AX-75501716	rs314726318	373997
gga00010	AX-75501719	rs14839807	373997
gga00010	AX-75501729	rs13881024	373997
gga00010	AX-75501731	rs13658709	373997
gga00010	AX-75501744	rs317588861	373997
gga00010	AX-75501747	rs314006825	373997
gga00010	AX-75501751	rs14839845	373997
gga00010	AX-75501752	rs313651130	373997
gga00010	AX-75501753	rs315890371	373997
gga00010	AX-75501759	rs317491104	373997
gga00010	AX-75501763	rs315516797	373997
gga00010	AX-75501767	rs314789495	373997
gga00010	AX-75501768	rs318218004	373997
gga00010	AX-75501771	rs15302036	373997
gga00010	AX-75501780	rs13658721	373997
gga00010	AX-75501784	rs14839857	373997
gga00010	AX-75501785	rs316503405	373997
gga00010	AX-75501789	rs10731758	373997
gga00010	AX-75501807	rs314916078	373997
gga00010	AX-75501808	rs313671288	373997
gga00010	AX-75501811	rs312336118	373997
gga00010	AX-75501823	rs317223487	373997
gga00010	AX-75501824	rs314548173	373997
gga00010	AX-75501826	rs314031911	373997
gga00010	AX-75501828	rs317546536	373997
gga00010	AX-75501840	rs314684035	373997
gga00010	AX-75501841	rs13881064	373997
gga00010	AX-75501845	rs317034351	373997
gga00010	AX-75501856	rs13658745	373997
gga00010	AX-75501860	rs317780629	373997
gga00010	AX-75501869	rs314614103	373997
gga00010	AX-75501877	rs317266658	373997
gga00010	AX-75501881	rs315023114	373997
gga00010	AX-75501888	rs15302255	373997
gga00010	AX-75501890	rs313228241	373997
gga00010	AX-75501910	rs314829226	373997
gga00010	AX-75519952	rs317415454	374193
gga00010	AX-75519965	rs312856419	374193
gga00010	AX-75519966	rs80729837	374193
gga00010	AX-75519970	rs316298048	374193
gga00010	AX-75519971	rs314982693	374193
gga00010	AX-75519972	rs314059842	374193
gga00010	AX-75519974	rs315992001	374193
gga00010	AX-75520003	rs318057858	374193
gga00010	AX-75520008	rs317429128	374193
gga00010	AX-75520009	rs315988620	374193
gga00010	AX-75520010	rs315794104	374193
gga00010	AX-75520020	rs15314486	374193
gga00010	AX-75520028	rs314105552	374193
gga00010	AX-75520034	rs316212777	374193
gga00010	AX-75520037	rs316384713	374193
gga00010	AX-75520041	rs317020035	374193
gga00010	AX-75520056	rs15314511	374193
gga00010	AX-75520060	rs15314513	374193
gga00010	AX-75520061	rs317549942	374193
gga00010	AX-75520062	rs313082792	374193
gga00010	AX-75520595	rs313010050	396435
gga00010	AX-75520600	rs312866936	396435
gga00010	AX-75520614	rs318229331	396435
gga00010	AX-75520616	rs314994970	396435
gga00010	AX-75520620	rs312979353	396435
gga00010	AX-75520623	rs315552254	396435
gga00010	AX-75520625	rs315581564	396435
gga00010	AX-75520637	rs13887221	396435
gga00010	AX-75520637	rs13887221	395689
gga00010	AX-75520649	rs313983108	396435
gga00010	AX-75520649	rs313983108	395689
gga00010	AX-75520650	rs15315093	396435
gga00010	AX-75520650	rs15315093	395689
gga00010	AX-75520651	rs317005737	396435
gga00010	AX-75520651	rs317005737	395689
gga00010	AX-75520654	rs315088309	395689
gga00010	AX-75520659	rs312907168	395689
gga00010	AX-75520672	rs314333309	395689
gga00010	AX-75520685	rs314945800	395689
gga00010	AX-75520686	rs312691302	395689
gga00010	AX-75520687	rs312792378	395689
gga00010	AX-75520696	rs315918186	395689
gga00010	AX-75520700	rs313386869	395689
gga00010	AX-75520701	rs13771977	395689
gga00010	AX-75520702	rs318207317	395689
gga00010	AX-75520704	rs312899644	395689
gga00010	AX-75520706	rs316207809	395689
gga00010	AX-75520709	rs15315134	395689
gga00010	AX-75520714	rs318062830	395689
gga00010	AX-75520718	rs13887246	395689
gga00010	AX-75520723	rs312272222	395689
gga00010	AX-75520732	rs13887252	395689
gga00010	AX-75520733	rs13887253	395689
gga00010	AX-75573060	rs316697223	396456
gga00010	AX-75573141	rs318056312	396456
gga00010	AX-75573155	rs312534322	396456
gga00010	AX-75573193	rs315947280	396456
gga00010	AX-75573318	rs316170342	396456
gga00010	AX-75573405	rs312876393	396456
gga00010	AX-75573423	rs315306590	396456
gga00010	AX-75573452	rs316429908	396456
gga00010	AX-75573473	rs13615909	396456
gga00010	AX-75573499	rs316311649	396456
gga00010	AX-75573504	rs317474161	396456
gga00010	AX-75573550	rs14000675	396456
gga00010	AX-75573652	rs316222346	396456
gga00010	AX-75573698	rs14941153	396456
gga00010	AX-75573699	rs14941152	396456
gga00010	AX-75573816	rs15559845	396456
gga00010	AX-75573838	rs313369558	396456
gga00010	AX-75573909	rs13615898	396456
gga00010	AX-75573912	rs312378295	396456
gga00010	AX-75573985	rs14000654	396456
gga00010	AX-75574019	rs312536863	396456
gga00010	AX-75574022	rs316187743	396456
gga00010	AX-75574052	rs15559799	396456
gga00010	AX-75574088	rs313172846	396456
gga00010	AX-75574155	rs15559785	396456
gga00010	AX-75574350	rs314120924	396456
gga00010	AX-75574352	rs316757544	396456
gga00010	AX-75574745	rs14000637	396456
gga00010	AX-75574783	rs313089781	396456
gga00010	AX-75574880	rs313752816	396456
gga00010	AX-75575053	rs314167597	396456
gga00010	AX-75575201	rs14941123	396456
gga00010	AX-75575283	rs315643808	396456
gga00010	AX-75575286	rs315842091	396456
gga00010	AX-75575389	rs316550281	396456
gga00010	AX-75575415	rs318040788	396456
gga00010	AX-75575544	rs313246723	396456
gga00010	AX-75575846	rs317519361	396456
gga00010	AX-75575871	rs314029904	396456
gga00010	AX-75575914	rs313419051	396456
gga00010	AX-75576016	rs317864364	396456
gga00010	AX-75576033	rs315009273	396456
gga00010	AX-75576154	rs314195507	396456
gga00010	AX-75576231	rs317941569	396456
gga00010	AX-75576233	rs316566393	396456
gga00010	AX-75579721	rs317948991	415317
gga00010	AX-75579777	rs316278199	415317
gga00010	AX-75579816	rs316561695	415317
gga00010	AX-75579915	rs13615823	415317
gga00010	AX-75579926	rs14000421	415317
gga00010	AX-75579977	rs312851633	415317
gga00010	AX-75580042	rs313620039	415317
gga00010	AX-75580079	rs313751271	415317
gga00010	AX-75580152	rs314491073	415317
gga00010	AX-75580228	rs314818977	415317
gga00010	AX-75580265	rs314628198	415317
gga00010	AX-75580358	rs316969134	415317
gga00010	AX-75580438	rs313449407	415317
gga00010	AX-75580563	rs313980220	415317
gga00010	AX-75580566	rs312528255	415317
gga00010	AX-75580598	rs15559483	415317
gga00010	AX-75580607	rs313384191	415317
gga00010	AX-75580688	rs313221873	415317
gga00010	AX-75580692	rs315297406	415317
gga00010	AX-75580735	rs315912266	415317
gga00010	AX-75580792	rs315015852	415317
gga00010	AX-75580808	rs313468135	415317
gga00010	AX-75580811	rs317714088	415317
gga00010	AX-75580814	rs313849804	415317
gga00010	AX-75580930	rs316180194	415317
gga00010	AX-75580964	rs313522430	415317
gga00010	AX-75580982	rs315290819	415317
gga00010	AX-75580989	rs316082027	415317
gga00010	AX-75581055	rs314857632	415317
gga00010	AX-75581101	rs14000399	415317
gga00010	AX-75581108	rs312404061	415317
gga00010	AX-75581124	rs315916400	415317
gga00010	AX-75581159	rs314773877	415317
gga00010	AX-75581166	rs14940912	415317
gga00010	AX-75581243	rs14940911	415317
gga00010	AX-75581287	rs314672264	415317
gga00010	AX-75581297	rs318213451	415317
gga00010	AX-75581397	rs312567615	415317
gga00010	AX-75581629	rs316385470	415317
gga00010	AX-75581669	rs312271671	415317
gga00010	AX-75581746	rs315136984	415317
gga00010	AX-75581763	rs15559401	415317
gga00010	AX-75581839	rs314890580	415317
gga00010	AX-75581857	rs14940899	415317
gga00010	AX-75581884	rs312899571	415317
gga00010	AX-75581890	rs316919502	415317
gga00010	AX-75582013	rs15559343	415317
gga00010	AX-75582028	rs13615789	415317
gga00010	AX-75582036	rs312556098	415317
gga00010	AX-75582069	rs314702697	415317
gga00010	AX-75582096	rs313114561	415317
gga00010	AX-75592650	rs316831824	395389
gga00010	AX-75592655	rs317222661	395389
gga00010	AX-75592658	rs316417933	395389
gga00010	AX-75592659	rs314963944	395389
gga00010	AX-75592660	rs316905902	395389
gga00010	AX-75592670	rs315966296	395389
gga00010	AX-75592673	rs314945014	395389
gga00010	AX-75592674	rs317975259	395389
gga00010	AX-75592676	rs312621525	395389
gga00010	AX-75592677	rs317702414	395389
gga00010	AX-75592683	rs316280579	395389
gga00010	AX-75592687	rs315265015	395389
gga00010	AX-75592695	rs317211360	395389
gga00010	AX-75592717	rs317395666	395389
gga00010	AX-75592718	rs15589744	395389
gga00010	AX-75592737	rs317061588	395389
gga00010	AX-75592743	rs314659880	395389
gga00010	AX-75592765	rs80709665	395389
gga00010	AX-75592771	rs316066353	395389
gga00010	AX-75592797	rs13818991	395389
gga00010	AX-75592798	rs80632711	395389
gga00010	AX-75592803	rs312310821	395389
gga00010	AX-75592806	rs314055948	395389
gga00010	AX-75592820	rs312321273	395389
gga00010	AX-75592824	rs15589804	395389
gga00010	AX-75592834	rs80635000	395389
gga00010	AX-75592837	rs14012292	395389
gga00010	AX-75592840	rs312424869	395389
gga00010	AX-75592846	rs313882474	395389
gga00010	AX-75592854	rs318218036	395389
gga00010	AX-75592858	rs313499963	395389
gga00010	AX-75592861	rs316217749	395389
gga00010	AX-75592864	rs312634264	395389
gga00010	AX-75592870	rs312509876	395389
gga00010	AX-75592871	rs315411438	395389
gga00010	AX-75592872	rs314387993	395389
gga00010	AX-75592874	rs316052133	395389
gga00010	AX-75592883	rs14012306	395389
gga00010	AX-75592885	rs317357424	395389
gga00010	AX-75592887	rs15589830	395389
gga00010	AX-75592891	rs317929913	395389
gga00010	AX-75592892	rs312707178	395389
gga00010	AX-75592893	rs13703585	395389
gga00010	AX-75592895	rs313808999	395389
gga00010	AX-75592896	rs312493566	395389
gga00010	AX-75592899	rs315420584	395389
gga00010	AX-75592904	rs314461894	395389
gga00010	AX-75592912	rs314269211	395389
gga00010	AX-75592918	rs314324975	395389
gga00010	AX-75592923	rs314259048	395389
gga00010	AX-75592928	rs14952512	395389
gga00010	AX-75592931	rs315410993	395389
gga00010	AX-75592932	rs316633962	395389
gga00010	AX-75592937	rs80771562	395389
gga00010	AX-75592938	rs317747978	395389
gga00010	AX-75592946	rs15589855	395389
gga00010	AX-75592953	rs15589846	395389
gga00010	AX-75592959	rs313950254	395389
gga00010	AX-75592960	rs80654938	395389
gga00010	AX-75592963	rs314640713	395389
gga00010	AX-75592968	rs80736236	395389
gga00010	AX-75592969	rs315018674	395389
gga00010	AX-75592970	rs314556332	395389
gga00010	AX-75592978	rs80702422	395389
gga00010	AX-75592992	rs318220388	395389
gga00010	AX-75592993	rs313638349	395389
gga00010	AX-75592995	rs312528140	395389
gga00010	AX-75593008	rs316252187	395389
gga00010	AX-75593011	rs13703590	395389
gga00010	AX-75593013	rs14012321	395389
gga00010	AX-75593018	rs315307979	395389
gga00010	AX-75593034	rs316975298	395389
gga00010	AX-75593041	rs14952555	395389
gga00010	AX-75593042	rs315327256	395389
gga00010	AX-75593044	rs312520236	395389
gga00010	AX-75593045	rs316485276	395389
gga00010	AX-75593052	rs14012343	395389
gga00010	AX-75593055	rs14012344	395389
gga00010	AX-75593059	rs314142593	395389
gga00010	AX-75593068	rs14952562	395389
gga00010	AX-75593071	rs15589929	395389
gga00010	AX-75593072	rs318034843	395389
gga00010	AX-75593077	rs317559627	395389
gga00010	AX-75593082	rs313154950	395389
gga00010	AX-75593084	rs316011322	395389
gga00010	AX-75593085	rs316626529	395389
gga00010	AX-75593090	rs314072519	395389
gga00010	AX-75593095	rs14952593	395389
gga00010	AX-75593106	rs15589949	395389
gga00010	AX-75593119	rs313043414	395389
gga00010	AX-75593121	rs316053173	395389
gga00010	AX-75593123	rs13703618	395389
gga00010	AX-75593125	rs315769082	395389
gga00010	AX-75593129	rs315589673	395389
gga00010	AX-75593135	rs14012369	395389
gga00010	AX-75593146	rs315947301	395389
gga00010	AX-75593148	rs317041990	395389
gga00010	AX-75593149	rs313173476	395389
gga00010	AX-75593152	rs313327746	395389
gga00010	AX-75593168	rs14012374	395389
gga00010	AX-75630180	rs316532897	415783
gga00010	AX-75630182	rs312694037	415783
gga00010	AX-75630188	rs313890122	415783
gga00010	AX-75630190	rs318224518	415783
gga00010	AX-75630199	rs316143854	415783
gga00010	AX-75630202	rs313294755	415783
gga00010	AX-75630203	rs317737770	415783
gga00010	AX-75630204	rs316182530	415783
gga00010	AX-75630206	rs314747258	415783
gga00010	AX-75630218	rs315093712	415783
gga00010	AX-75630224	rs314916049	415783
gga00010	AX-75630227	rs313791806	415783
gga00010	AX-75630237	rs314367330	415783
gga00010	AX-75630239	rs317103620	415783
gga00010	AX-75630240	rs317681637	415783
gga00010	AX-75630244	rs314128279	415783
gga00010	AX-75630250	rs315184288	415783
gga00010	AX-75630261	rs80568967	415783
gga00010	AX-75630269	rs315261545	415783
gga00010	AX-75630270	rs14964390	415783
gga00010	AX-75630272	rs314070946	415783
gga00010	AX-75630279	rs14964392	415783
gga00010	AX-75630280	rs314612911	415783
gga00010	AX-75630283	rs80574606	415783
gga00010	AX-75630284	rs315068832	415783
gga00010	AX-75630294	rs14024959	415783
gga00010	AX-75630295	rs315390269	415783
gga00010	AX-75630296	rs316526687	415783
gga00010	AX-75630297	rs318011082	415783
gga00010	AX-75630312	rs317745285	415783
gga00010	AX-75630313	rs315552171	415783
gga00010	AX-75630316	rs318046048	415783
gga00010	AX-75630327	rs317753655	415783
gga00010	AX-75630328	rs315006950	415783
gga00010	AX-75630336	rs314261795	415783
gga00010	AX-75630339	rs3137859	415783
gga00010	AX-75630342	rs312919191	415783
gga00010	AX-75630358	rs317507565	415783
gga00010	AX-75630377	rs317164371	415783
gga00010	AX-75630381	rs318189347	415783
gga00010	AX-75630382	rs80693998	415783
gga00010	AX-75630391	rs80638607	415783
gga00010	AX-75630392	rs316199791	415783
gga00010	AX-75630393	rs80740325	415783
gga00010	AX-75630398	rs316118880	415783
gga00010	AX-75630406	rs80694791	415783
gga00010	AX-75630407	rs80665471	415783
gga00010	AX-75630411	rs312384243	415783
gga00010	AX-75630412	rs313488698	415783
gga00010	AX-75630418	rs313869763	415783
gga00010	AX-75630424	rs312569085	415783
gga00010	AX-75630425	rs313573767	415783
gga00010	AX-75630430	rs14964450	415783
gga00010	AX-75630434	rs314792103	415783
gga00010	AX-75630435	rs313678957	415783
gga00010	AX-75630436	rs315067044	415783
gga00010	AX-75630449	rs314446267	415783
gga00010	AX-75630450	rs316452246	415783
gga00010	AX-75630456	rs313356821	415783
gga00010	AX-75630458	rs315310427	415783
gga00010	AX-75630461	rs314203973	415783
gga00010	AX-75630464	rs314859923	415783
gga00010	AX-75630476	rs313060280	415783
gga00010	AX-75630479	rs315201326	415783
gga00010	AX-75630487	rs312534055	415783
gga00010	AX-75630492	rs14025018	415783
gga00010	AX-75630498	rs80743263	415783
gga00010	AX-75683241	rs314428137	416066
gga00010	AX-75683242	rs314563050	416066
gga00010	AX-75683247	rs14980344	416066
gga00010	AX-75683253	rs14980347	416066
gga00010	AX-75683255	rs313556896	416066
gga00010	AX-75683256	rs313143560	416066
gga00010	AX-75683259	rs13612291	416066
gga00010	AX-75683269	rs312916174	416066
gga00010	AX-75683273	rs10731948	416066
gga00010	AX-75683280	rs313504950	416066
gga00010	AX-75683287	rs312605151	416066
gga00010	AX-75683288	rs315876645	416066
gga00010	AX-75683304	rs313469058	416066
gga00010	AX-75683310	rs317275018	416066
gga00010	AX-75683311	rs317237360	416066
gga00010	AX-75683316	rs315810670	416066
gga00010	AX-75683321	rs314424243	416066
gga00010	AX-75683323	rs316001167	416066
gga00010	AX-75683330	rs317579139	416066
gga00010	AX-75683340	rs312339877	416066
gga00010	AX-75683352	rs313525096	416066
gga00010	AX-75683354	rs316301054	416066
gga00010	AX-75683356	rs317090111	416066
gga00010	AX-75683361	rs317777054	416066
gga00010	AX-75683366	rs313423210	416066
gga00010	AX-75683372	rs313249638	416066
gga00010	AX-75683379	rs317989162	416066
gga00010	AX-75683383	rs14980365	416066
gga00010	AX-75683385	rs314088126	416066
gga00010	AX-75683386	rs313674492	416066
gga00010	AX-75683389	rs317407389	416066
gga00010	AX-75683392	rs313744781	416066
gga00010	AX-75683395	rs317834781	416066
gga00010	AX-75683401	rs14041904	416066
gga00010	AX-75683407	rs314189365	416066
gga00010	AX-75683414	rs314863567	416066
gga00010	AX-75683423	rs315040444	416066
gga00010	AX-75683426	rs314194383	416066
gga00010	AX-75683433	rs315086387	416066
gga00010	AX-75683436	rs317215660	416066
gga00010	AX-75683444	rs314570402	416066
gga00010	AX-75683451	rs315915360	416066
gga00010	AX-75683453	rs315104089	416066
gga00010	AX-75683468	rs316984690	416066
gga00010	AX-75683470	rs316277589	416066
gga00010	AX-75683475	rs314908989	416066
gga00010	AX-75683479	rs315586041	416066
gga00010	AX-75683482	rs13612317	416066
gga00010	AX-75683492	rs14980393	416066
gga00010	AX-75683496	rs14980395	416066
gga00010	AX-75683503	rs315171489	416066
gga00010	AX-75683508	rs316150173	416066
gga00010	AX-75683512	rs316793159	416066
gga00010	AX-75683525	rs14041943	416066
gga00010	AX-75683530	rs313306118	416066
gga00010	AX-75683532	rs314961821	416066
gga00010	AX-75683536	rs317162570	416066
gga00010	AX-75683551	rs313667369	416066
gga00010	AX-75683553	rs314312011	416066
gga00010	AX-75683561	rs314686874	416066
gga00010	AX-75683570	rs313851789	416066
gga00010	AX-75683576	rs316390703	416066
gga00010	AX-75839502	rs313768855	416880
gga00010	AX-75839506	rs312984053	416880
gga00010	AX-75839511	rs317275113	416880
gga00010	AX-75839514	rs313446121	416880
gga00010	AX-75839520	rs316912326	416880
gga00010	AX-75934346	rs15048432	395492
gga00010	AX-75934347	rs315010400	395492
gga00010	AX-75934349	rs314986710	395492
gga00010	AX-75934358	rs15048434	395492
gga00010	AX-75934359	rs314935809	395492
gga00010	AX-75934366	rs15847329	395492
gga00010	AX-75934369	rs313883482	395492
gga00010	AX-75934373	rs312417643	395492
gga00010	AX-75934381	rs317248446	395492
gga00010	AX-75934383	rs312999144	395492
gga00010	AX-75934390	rs317200342	395492
gga00010	AX-75934391	rs314053840	395492
gga00010	AX-75934392	rs315125978	395492
gga00010	AX-75934393	rs317396760	395492
gga00010	AX-75934394	rs317964747	395492
gga00010	AX-75934400	rs14120988	395492
gga00010	AX-75934405	rs312476602	395492
gga00010	AX-75934410	rs314053537	395492
gga00010	AX-75934423	rs314780352	395492
gga00010	AX-75934437	rs314163865	395492
gga00010	AX-75934438	rs314217191	395492
gga00010	AX-75934444	rs316858133	395492
gga00010	AX-75934454	rs313464002	395492
gga00010	AX-75934457	rs313437528	395492
gga00010	AX-75934460	rs14121034	395492
gga00010	AX-75934465	rs15048458	395492
gga00010	AX-75934468	rs314481047	395492
gga00010	AX-75934476	rs318237739	395492
gga00010	AX-75934485	rs14121036	395492
gga00010	AX-75934487	rs317527159	395492
gga00010	AX-75934489	rs314800544	395492
gga00010	AX-75934490	rs317736103	395492
gga00010	AX-75934491	rs315579419	395492
gga00010	AX-75934502	rs315913856	395492
gga00010	AX-75934505	rs316384106	395492
gga00010	AX-75934511	rs314028393	395492
gga00010	AX-75934520	rs313806602	395492
gga00010	AX-75934524	rs312585373	395492
gga00010	AX-75934536	rs316160902	395492
gga00010	AX-75934556	rs315497248	395492
gga00010	AX-75934557	rs313709184	395492
gga00010	AX-75934563	rs317413311	395492
gga00010	AX-75934570	rs14121052	395492
gga00010	AX-75934578	rs318180018	395492
gga00010	AX-75934583	rs317378431	395492
gga00010	AX-75934601	rs317537415	395492
gga00010	AX-75934602	rs312986178	395492
gga00010	AX-75934614	rs317799978	395492
gga00010	AX-75934616	rs316645929	395492
gga00010	AX-75934618	rs313039319	395492
gga00010	AX-75934625	rs315574659	395492
gga00010	AX-75934627	rs315151049	395492
gga00010	AX-75934634	rs314117084	395492
gga00010	AX-75934640	rs316539463	395492
gga00010	AX-75934642	rs316910551	395492
gga00010	AX-75934643	rs314681480	395492
gga00010	AX-75934646	rs314924287	395492
gga00010	AX-75934653	rs315200487	395492
gga00010	AX-75934665	rs14693208	395492
gga00010	AX-75934667	rs315274049	395492
gga00010	AX-75934674	rs315881544	395492
gga00010	AX-75938173	rs312860826	417615
gga00010	AX-75938174	rs316876912	417615
gga00010	AX-75938177	rs13575474	417615
gga00010	AX-75938179	rs315780569	417615
gga00010	AX-75938184	rs15850045	417615
gga00010	AX-75938188	rs312868388	417615
gga00010	AX-75938197	rs314401350	417615
gga00010	AX-75938201	rs316250580	417615
gga00010	AX-75938202	rs316724984	417615
gga00010	AX-75938209	rs317799012	417615
gga00010	AX-75938216	rs15049412	417615
gga00010	AX-75938219	rs314219939	417615
gga00010	AX-75938224	rs315340140	417615
gga00010	AX-75938225	rs315911469	417615
gga00010	AX-75938234	rs313430934	417615
gga00010	AX-75938239	rs312386059	417615
gga00010	AX-75938250	rs317332847	417615
gga00010	AX-75938256	rs313936829	417615
gga00010	AX-75938271	rs316018181	417615
gga00010	AX-75938282	rs315731785	417615
gga00010	AX-75938287	rs313326289	417615
gga00010	AX-75938295	rs313246912	417615
gga00010	AX-75938301	rs14122118	417615
gga00010	AX-75938302	rs14122119	417615
gga00010	AX-75938304	rs314291497	417615
gga00010	AX-75938312	rs313216208	417615
gga00010	AX-75938313	rs316302027	417615
gga00010	AX-75938325	rs314395474	417615
gga00010	AX-75938331	rs318116978	417615
gga00010	AX-75938335	rs312774535	417615
gga00010	AX-75938336	rs315428798	417615
gga00010	AX-75938338	rs316396030	417615
gga00010	AX-75938343	rs13575487	417615
gga00010	AX-75938345	rs14122124	417615
gga00010	AX-75938346	rs10724160	417615
gga00010	AX-75938352	rs314915369	417615
gga00010	AX-75938366	rs312605934	417615
gga00010	AX-75938367	rs317393017	417615
gga00010	AX-75938369	rs315665235	417615
gga00010	AX-75938373	rs313924725	417615
gga00010	AX-75938375	rs313561117	417615
gga00010	AX-75938378	rs314839554	417615
gga00010	AX-75938379	rs10725680	417615
gga00010	AX-75938383	rs314373913	417615
gga00010	AX-76201771	rs29007410	396458
gga00010	AX-76201778	rs316528881	396458
gga00010	AX-76201780	rs15178663	396458
gga00010	AX-76201782	rs316807200	396458
gga00010	AX-76201789	rs312623191	396458
gga00010	AX-76201792	rs316885921	396458
gga00010	AX-76201799	rs315352702	396458
gga00010	AX-76201807	rs13635001	396458
gga00010	AX-76201817	rs318013646	396458
gga00010	AX-76201819	rs13635008	396458
gga00010	AX-76201821	rs316698031	396458
gga00010	AX-76201826	rs14279520	396458
gga00010	AX-76201827	rs312985806	396458
gga00010	AX-76201831	rs13635011	396458
gga00010	AX-76201832	rs14279524	396458
gga00010	AX-76201835	rs14279529	396458
gga00010	AX-76201839	rs14279533	396458
gga00010	AX-76201851	rs15178699	396458
gga00010	AX-76201852	rs315861913	396458
gga00010	AX-76201853	rs318082110	396458
gga00010	AX-76201854	rs313999591	396458
gga00010	AX-76201857	rs314490210	396458
gga00010	AX-76201859	rs314995057	396458
gga00010	AX-76201861	rs15178703	396458
gga00010	AX-76201868	rs13635019	396458
gga00010	AX-76201872	rs314141774	396458
gga00010	AX-76201877	rs312688348	396458
gga00010	AX-76201888	rs15178715	396458
gga00010	AX-76201893	rs313250362	396458
gga00010	AX-76201895	rs14279573	396458
gga00010	AX-76201898	rs318193815	396458
gga00010	AX-76201900	rs314041564	396458
gga00010	AX-76201905	rs314322498	396458
gga00010	AX-76201906	rs315197175	396458
gga00010	AX-76201912	rs314434479	396458
gga00010	AX-76201915	rs317266282	396458
gga00010	AX-76201930	rs315130078	396458
gga00010	AX-76201933	rs314098376	396458
gga00010	AX-76201935	rs316444008	396458
gga00010	AX-76201939	rs317198358	396458
gga00010	AX-76201943	rs315697190	396458
gga00010	AX-76201950	rs316553681	396458
gga00010	AX-76201952	rs317877758	396458
gga00010	AX-76201953	rs16174104	396458
gga00010	AX-76212024	rs314602546	419158
gga00010	AX-76212025	rs313522798	419158
gga00010	AX-76212026	rs312675312	419158
gga00010	AX-76212036	rs318216947	419158
gga00010	AX-76212040	rs318105120	419158
gga00010	AX-76212048	rs16161007	419158
gga00010	AX-76212051	rs315377000	419158
gga00010	AX-76212052	rs315867285	419158
gga00010	AX-76212061	rs315523661	419158
gga00010	AX-76212072	rs315425616	419158
gga00010	AX-76212080	rs317405408	419158
gga00010	AX-76212083	rs316985722	419158
gga00010	AX-76212087	rs313217477	419158
gga00010	AX-76212088	rs315008003	419158
gga00010	AX-76212096	rs13631296	419158
gga00010	AX-76212105	rs316975819	419158
gga00010	AX-76212111	rs314103896	419158
gga00010	AX-76212118	rs313231684	419158
gga00010	AX-76212124	rs312354815	419158
gga00010	AX-76212126	rs315907616	419158
gga00010	AX-76212127	rs14270226	419158
gga00010	AX-76212131	rs16161094	419158
gga00010	AX-76212133	rs16161098	419158
gga00010	AX-76241034	rs317029848	396017
gga00010	AX-76241042	rs16179803	396017
gga00010	AX-76241052	rs315650356	396017
gga00010	AX-76241055	rs312503328	396017
gga00010	AX-76241070	rs313356540	396017
gga00010	AX-76241075	rs316278027	396017
gga00010	AX-76241076	rs14283654	396017
gga00010	AX-76241079	rs16179810	396017
gga00010	AX-76241084	rs314151426	396017
gga00010	AX-76241090	rs14283660	396017
gga00010	AX-76241091	rs317225439	396017
gga00010	AX-76241095	rs317345437	396017
gga00010	AX-76241101	rs312990746	396017
gga00010	AX-76241102	rs313836880	396017
gga00010	AX-76241110	rs318140842	396017
gga00010	AX-76241118	rs316461956	396017
gga00010	AX-76241140	rs316359737	396017
gga00010	AX-76241151	rs313491980	396017
gga00010	AX-76241158	rs315780722	396017
gga00010	AX-76241166	rs317028932	396017
gga00010	AX-76241171	rs317343920	396017
gga00010	AX-76241174	rs316488313	396017
gga00010	AX-76241184	rs317153137	396017
gga00010	AX-76241189	rs313079234	396017
gga00010	AX-76241192	rs312264921	396017
gga00010	AX-76241200	rs16179849	396017
gga00010	AX-76241203	rs312508598	396017
gga00010	AX-76241211	rs317130370	396017
gga00010	AX-76241212	rs313851071	396017
gga00010	AX-76241216	rs314340768	396017
gga00010	AX-76241221	rs315136493	396017
gga00010	AX-76241222	rs312661926	396017
gga00010	AX-76241224	rs317860175	396017
gga00010	AX-76241235	rs16179858	396017
gga00010	AX-76241236	rs313477601	396017
gga00010	AX-76241245	rs314415150	396017
gga00010	AX-76241257	rs16179866	396017
gga00010	AX-76241258	rs317307971	396017
gga00010	AX-76241259	rs316609007	396017
gga00010	AX-76241263	rs313520257	396017
gga00010	AX-76241271	rs314648190	396017
gga00010	AX-76241273	rs316424145	396017
gga00010	AX-76241277	rs313659500	396017
gga00010	AX-76241280	rs313290475	396017
gga00010	AX-76241294	rs13603275	396017
gga00010	AX-76241305	rs13603279	396017
gga00010	AX-76241308	rs13603282	396017
gga00010	AX-76241314	rs316937289	396017
gga00010	AX-76241325	rs315339874	396017
gga00010	AX-76241329	rs316097438	396017
gga00010	AX-76241332	rs313346863	396017
gga00010	AX-76241333	rs313789523	396017
gga00010	AX-76241339	rs312416163	396017
gga00010	AX-76241341	rs316376122	396017
gga00010	AX-76241346	rs312832364	396017
gga00010	AX-76241352	rs316078988	396017
gga00010	AX-76241361	rs312613298	396017
gga00010	AX-76241362	rs317940914	396017
gga00010	AX-76241369	rs315481673	396017
gga00010	AX-76241380	rs14283696	396017
gga00010	AX-76241381	rs16179924	396017
gga00010	AX-76241383	rs14283697	396017
gga00010	AX-76241387	rs312974495	396017
gga00010	AX-76241403	rs16179940	396017
gga00010	AX-76241406	rs313826474	396017
gga00010	AX-76241408	rs16179941	396017
gga00010	AX-76241412	rs16179949	396017
gga00010	AX-76241424	rs316578786	396017
gga00010	AX-76241432	rs315785776	396017
gga00010	AX-76241439	rs314031186	396017
gga00010	AX-76241449	rs312699257	396017
gga00010	AX-76241451	rs318104400	396017
gga00010	AX-76241453	rs315826390	396017
gga00010	AX-76241457	rs14283724	396017
gga00010	AX-76241463	rs14283727	396017
gga00010	AX-76241466	rs316691147	396017
gga00010	AX-76241476	rs315761464	396017
gga00010	AX-76241477	rs313355153	396017
gga00010	AX-76241481	rs312373971	396017
gga00010	AX-76241482	rs316915505	396017
gga00010	AX-76241484	rs313442169	396017
gga00010	AX-76241494	rs312650899	396017
gga00010	AX-76241495	rs313723736	396017
gga00010	AX-76320076	rs13725220	419796
gga00010	AX-76320087	rs315512119	419796
gga00010	AX-76320093	rs313664818	419796
gga00010	AX-76320098	rs315092586	419796
gga00010	AX-76320114	rs317885611	419796
gga00010	AX-76320129	rs29007313	419796
gga00010	AX-76423000	rs317202620	416714
gga00010	AX-76423016	rs317026054	416714
gga00010	AX-76423018	rs14082561	416714
gga00010	AX-76423020	rs314819893	416714
gga00010	AX-76423033	rs15747182	416714
gga00010	AX-76423046	rs314805980	416714
gga00010	AX-76423047	rs317738899	416714
gga00010	AX-76423051	rs316365785	416714
gga00010	AX-76423058	rs14082537	416714
gga00010	AX-76423060	rs317646678	416714
gga00010	AX-76423065	rs317644590	416714
gga00010	AX-76423066	rs316859957	416714
gga00010	AX-76423070	rs314806101	416714
gga00010	AX-76423094	rs315601281	416714
gga00010	AX-76423096	rs315312917	416714
gga00010	AX-76423101	rs14082472	416714
gga00010	AX-76423105	rs15747107	416714
gga00010	AX-76423109	rs315693534	416714
gga00010	AX-76423113	rs315165331	416714
gga00010	AX-76423114	rs317207865	416714
gga00010	AX-76423116	rs313983602	416714
gga00010	AX-76423117	rs316510223	416714
gga00010	AX-76423118	rs312777781	416714
gga00010	AX-76423121	rs15747081	416714
gga00010	AX-76423126	rs312565900	416714
gga00010	AX-76424368	rs313680765	426268
gga00010	AX-76424372	rs315146897	426268
gga00010	AX-76424388	rs315501643	426268
gga00010	AX-76608987	rs10727303	395833
gga00010	AX-76608990	rs314664153	395833
gga00010	AX-76608991	rs312479507	395833
gga00010	AX-76609011	rs312563892	395833
gga00010	AX-76609012	rs313799687	395833
gga00010	AX-76609013	rs316380277	395833
gga00010	AX-76609020	rs312479688	395833
gga00010	AX-76609028	rs16363839	395833
gga00010	AX-76609029	rs317542389	395833
gga00010	AX-76609031	rs316326052	395833
gga00010	AX-76609035	rs313814611	395833
gga00010	AX-76609039	rs315139624	395833
gga00010	AX-76609066	rs312812007	395833
gga00010	AX-76609071	rs312687346	395833
gga00010	AX-76609077	rs315987303	395833
gga00010	AX-76609078	rs317172621	395833
gga00010	AX-76609080	rs314806397	395833
gga00010	AX-76609088	rs317302516	395833
gga00010	AX-76609089	rs315696848	395833
gga00010	AX-76609098	rs16363891	395833
gga00010	AX-76609106	rs317297995	395833
gga00010	AX-76609110	rs313431800	395833
gga00010	AX-76609126	rs314884527	395833
gga00010	AX-76609128	rs314093679	395833
gga00010	AX-76609134	rs15498753	395833
gga00010	AX-76609136	rs312918164	395833
gga00010	AX-76609146	rs313058811	395833
gga00010	AX-76609147	rs314938263	395833
gga00010	AX-76609151	rs14430628	395833
gga00010	AX-76609160	rs316976801	395833
gga00010	AX-76609172	rs14430631	395833
gga00010	AX-76609175	rs313272660	395833
gga00010	AX-76609176	rs16363961	395833
gga00010	AX-76698367	rs316917745	422705
gga00010	AX-76698371	rs14478393	422705
gga00010	AX-76698372	rs313295876	422705
gga00010	AX-76698375	rs14478398	422705
gga00010	AX-76698383	rs312680071	422705
gga00010	AX-76698393	rs317357317	395979
gga00010	AX-76698393	rs317357317	422705
gga00010	AX-76698396	rs14478413	395979
gga00010	AX-76698396	rs14478413	422705
gga00010	AX-76698398	rs313884011	395979
gga00010	AX-76698398	rs313884011	422705
gga00010	AX-76698442	rs315471609	395979
gga00010	AX-76698452	rs10722677	395979
gga00010	AX-76698462	rs313802709	395979
gga00010	AX-76698477	rs312549334	395979
gga00010	AX-76698482	rs16421581	395979
gga00010	AX-76698486	rs315198280	395979
gga00010	AX-76698490	rs314855846	395979
gga00010	AX-76698495	rs14478464	395979
gga00010	AX-76698505	rs316496700	395979
gga00010	AX-76698512	rs314188273	395979
gga00010	AX-76698513	rs312545385	395979
gga00010	AX-76718538	rs16751260	426435
gga00010	AX-76718547	rs316502085	426435
gga00010	AX-76718552	rs314388382	426435
gga00010	AX-76718558	rs317382009	426435
gga00010	AX-76718563	rs80616749	426435
gga00010	AX-76718566	rs316777844	426435
gga00010	AX-76718574	rs13823103	426435
gga00010	AX-76718585	rs316747144	426435
gga00010	AX-76718589	rs317181003	426435
gga00010	AX-76718593	rs317659961	426435
gga00010	AX-76718594	rs314967883	426435
gga00010	AX-76718602	rs314177937	426435
gga00010	AX-76775604	rs317089313	396221
gga00010	AX-76775605	rs16466997	396221
gga00010	AX-76775610	rs313236543	396221
gga00010	AX-76775619	rs16467023	396221
gga00010	AX-76775631	rs16467048	396221
gga00010	AX-76775641	rs312433069	396221
gga00010	AX-76775647	rs312430562	396221
gga00010	AX-76789299	rs315508291	428813
gga00010	AX-76789747	rs15649016	428813
gga00010	AX-76830906	rs314683629	423347
gga00010	AX-76830916	rs16494054	423347
gga00010	AX-76893277	rs14573698	423698
gga00010	AX-76893277	rs14573698	373889
gga00010	AX-76893305	rs312626263	373889
gga00010	AX-76893305	rs312626263	423698
gga00010	AX-76893309	rs15778606	373889
gga00010	AX-76893309	rs15778606	423698
gga00010	AX-76893312	rs15778613	423698
gga00010	AX-76893312	rs15778613	373889
gga00010	AX-76893317	rs312424219	423698
gga00010	AX-76893317	rs312424219	373889
gga00010	AX-76893338	rs312748052	423698
gga00010	AX-76893338	rs312748052	373889
gga00010	AX-76893345	rs312278537	373889
gga00010	AX-76893347	rs315407692	373889
gga00010	AX-76893355	rs314665608	373889
gga00010	AX-76893358	rs14573718	373889
gga00010	AX-76893367	rs312689117	373889
gga00010	AX-76893379	rs315827899	373889
gga00010	AX-76893384	rs317719544	373889
gga00010	AX-76893386	rs313069759	373889
gga00010	AX-76893393	rs312269749	373889
gga00010	AX-76893401	rs316524871	373889
gga00010	AX-76893414	rs10722888	373889
gga00010	AX-76893419	rs313014871	373889
gga00010	AX-76921984	rs316957467	428969
gga00010	AX-76921989	rs15796772	428969
gga00010	AX-76921996	rs316025820	428969
gga00010	AX-76922005	rs313951480	428969
gga00010	AX-76922017	rs313380022	428969
gga00010	AX-76922027	rs315684644	428969
gga00010	AX-76922035	rs315585378	428969
gga00010	AX-76922036	rs14583073	428969
gga00010	AX-76922050	rs317430620	428969
gga00010	AX-76922058	rs316920565	428969
gga00010	AX-76971165	rs16540455	395356
gga00010	AX-76971168	rs314317992	395356
gga00010	AX-76971180	rs14572358	395356
gga00010	AX-76971197	rs317012082	395356
gga00010	AX-76971198	rs317052284	395356
gga00010	AX-76971202	rs314837523	395356
gga00010	AX-76971206	rs312892780	395356
gga00010	AX-76971209	rs14572368	395356
gga00010	AX-76971221	rs317377046	395356
gga00010	AX-76971223	rs313633725	395356
gga00010	AX-76971226	rs317788478	395356
gga00010	AX-76971234	rs315319041	395356
gga00010	AX-76971245	rs317400000	395356
gga00010	AX-76971246	rs313658496	395356
gga00010	AX-76971249	rs312750882	395356
gga00010	AX-76971265	rs16540507	395356
gga00010	AX-76971269	rs13565743	395356
gga00010	AX-76971272	rs317168777	395356
gga00010	AX-76971280	rs315812606	395356
gga00010	AX-76971282	rs312452140	395356
gga00010	AX-76971290	rs316364249	395356
gga00010	AX-76971295	rs317407176	395356
gga00010	AX-76971296	rs317732216	395356
gga00010	AX-76971308	rs317350300	395356
gga00010	AX-76971310	rs314149312	395356
gga00010	AX-76971316	rs313401791	395356
gga00010	AX-76971318	rs14572423	395356
gga00010	AX-76971319	rs314140106	395356
gga00010	AX-76971330	rs312510455	395356
gga00010	AX-76971331	rs313557575	395356
gga00010	AX-76971332	rs314187684	395356
gga00010	AX-76971339	rs316299012	395356
gga00010	AX-76971346	rs317055761	395356
gga00010	AX-76971355	rs314656899	395356
gga00010	AX-76971357	rs314766101	395356
gga00010	AX-76971373	rs14572416	395356
gga00010	AX-76971380	rs312775952	395356
gga00010	AX-76971385	rs315776799	395356
gga00010	AX-76971391	rs313959206	395356
gga00010	AX-76971394	rs313784697	395356
gga00010	AX-76971396	rs315125897	395356
gga00010	AX-76971409	rs14572479	395356
gga00010	AX-76971412	rs14572481	395356
gga00010	AX-76995006	rs316194149	424171
gga00010	AX-76995008	rs314394348	424171
gga00010	AX-77082705	rs315099146	424599
gga00010	AX-77082709	rs313036617	424599
gga00010	AX-77082713	rs314063822	424599
gga00010	AX-77082729	rs316777403	424599
gga00010	AX-77082731	rs15926781	424599
gga00010	AX-77082732	rs15926783	424599
gga00010	AX-77082736	rs315754920	424599
gga00010	AX-77082738	rs13682053	424599
gga00010	AX-77082741	rs14649963	424599
gga00010	AX-77082749	rs317853194	424599
gga00010	AX-77082750	rs315033034	424599
gga00010	AX-77082754	rs317170661	424599
gga00010	AX-77082755	rs316592101	424599
gga00010	AX-77082763	rs315196371	424599
gga00010	AX-77082769	rs316884478	424599
gga00010	AX-77082782	rs316574038	424599
gga00010	AX-77082783	rs313767515	424599
gga00010	AX-77082784	rs316025992	424599
gga00010	AX-77082785	rs316271322	424599
gga00010	AX-77082790	rs315283256	424599
gga00010	AX-77100552	rs313075674	424691
gga00010	AX-77100553	rs314489838	424691
gga00010	AX-77100562	rs14656974	424691
gga00010	AX-77100569	rs316976159	424691
gga00010	AX-77100572	rs312853291	424691
gga00010	AX-77100586	rs314598979	424691
gga00010	AX-77100587	rs315236132	424691
gga00010	AX-77100589	rs313786814	424691
gga00010	AX-77100596	rs317190498	424691
gga00010	AX-77100600	rs317433816	424691
gga00010	AX-77100610	rs14656989	424691
gga00010	AX-77100615	rs313254546	424691
gga00010	AX-77100634	rs314121728	424691
gga00010	AX-77100643	rs318013103	424691
gga00010	AX-77100647	rs16648461	424691
gga00010	AX-77100652	rs316986619	424691
gga00010	AX-77100663	rs316436318	424691
gga00010	AX-77100666	rs14657016	424691
gga00010	AX-77100669	rs16648470	424691
gga00010	AX-77100673	rs316339587	424691
gga00010	AX-77100676	rs16648475	424691
gga00010	AX-77100690	rs16648493	424691
gga00010	AX-77100698	rs14657029	424691
gga00010	AX-77100701	rs316872530	424691
gga00010	AX-77100703	rs315356785	424691
gga00010	AX-77100707	rs317739913	424691
gga00010	AX-77100715	rs313861283	424691
gga00010	AX-77100723	rs313377296	424691
gga00010	AX-77100733	rs314467717	424691
gga00010	AX-77100742	rs317351037	424691
gga00010	AX-77100744	rs314051165	424691
gga00010	AX-77100748	rs312881529	424691
gga00010	AX-77100753	rs13684473	424691
gga00010	AX-77100758	rs314313653	424691
gga00010	AX-77100759	rs15938934	424691
gga00010	AX-77100760	rs318113361	424691
gga00010	AX-77100764	rs313167793	424691
gga00010	AX-77100771	rs312769284	424691
gga00010	AX-77100772	rs315612573	424691
gga00010	AX-77100779	rs312889833	424691
gga00010	AX-77100783	rs317930315	424691
gga00010	AX-77100789	rs312924558	424691
gga00010	AX-77100791	rs314567542	424691
gga00010	AX-77100797	rs313459412	424691
gga00010	AX-77100799	rs312336992	424691
gga00010	AX-77100809	rs314409202	424691
gga00010	AX-77100813	rs317336787	424691
gga00010	AX-77100819	rs313272294	424691
gga00010	AX-77100827	rs14657052	424691
gga00010	AX-77100838	rs16648586	424691
gga00010	AX-77112976	rs316593505	424405
gga00010	AX-77112979	rs316966716	424405
gga00010	AX-77112985	rs14636930	424405
gga00010	AX-77112988	rs80644480	424405
gga00010	AX-77112994	rs80600124	424405
gga00010	AX-77170417	rs316185655	769850
gga00010	AX-77170418	rs314334906	769850
gga00010	AX-77170420	rs317150708	769850
gga00010	AX-77170425	rs317273807	769850
gga00010	AX-77170426	rs313071340	769850
gga00010	AX-77277454	rs13829060	417699
gga00010	AX-77277864	rs13887047	374193
gga00010	AX-80736461	rs316617826	396017
gga00010	AX-80736661	rs317865062	417699
gga00010	AX-80738328	rs316867841	416066
gga00010	AX-80740178	rs16363906	395833
gga00010	AX-80740342	rs317306041	395833
gga00010	AX-80741457	rs314226167	396221
gga00010	AX-80741633	rs312919979	374193
gga00010	AX-80743344	rs15655585	416066
gga00010	AX-80747696	rs317641812	415317
gga00010	AX-80748625	rs316004364	415783
gga00010	AX-80750304	rs313328052	396458
gga00010	AX-80753601	rs317442911	416714
gga00010	AX-80753752	rs14024965	415783
gga00010	AX-80753890	rs315032905	415317
gga00010	AX-80755116	rs316122037	428813
gga00010	AX-80757783	rs312696839	395356
gga00010	AX-80761019	rs316561613	395389
gga00010	AX-80761246	rs10727449	373889
gga00010	AX-80762581	rs313445240	417615
gga00010	AX-80765157	rs315638632	415783
gga00010	AX-80765740	rs313192386	396017
gga00010	AX-80768388	rs312338666	396456
gga00010	AX-80768431	rs313665099	396458
gga00010	AX-80771662	rs315270461	395389
gga00010	AX-80775670	rs316135031	396435
gga00010	AX-80775670	rs316135031	395689
gga00010	AX-80776075	rs15559494	415317
gga00010	AX-80778466	rs317494895	417699
gga00010	AX-80779394	rs315720311	396017
gga00010	AX-80782244	rs315944948	416714
gga00010	AX-80792395	rs313281338	417615
gga00010	AX-80795086	rs313090088	417615
gga00010	AX-80802265	rs14845403	374193
gga00010	AX-80805128	rs313486888	415783
gga00010	AX-80807935	rs312676218	418610
gga00010	AX-80808139	rs314982732	418610
gga00010	AX-80808853	rs314522370	416066
gga00010	AX-80809151	rs317203109	423347
gga00010	AX-80810474	rs316003226	424691
gga00010	AX-80810843	rs313623883	395979
gga00010	AX-80812324	rs15796819	428969
gga00010	AX-80813285	rs312304010	396017
gga00010	AX-80813579	rs16467036	396221
gga00010	AX-80816237	rs316021856	424171
gga00010	AX-80820283	rs15559453	415317
gga00010	AX-80825027	rs14573751	373889
gga00010	AX-80828233	rs315779951	396017
gga00010	AX-80829711	rs16179802	396017
gga00010	AX-80833328	rs316064102	396017
gga00010	AX-80839102	rs313308455	417615
gga00010	AX-80839119	rs314275410	415783
gga00010	AX-80839866	rs314705451	396017
gga00010	AX-80842959	rs316598012	415317
gga00010	AX-80843436	rs14120980	395492
gga00010	AX-80847176	rs16174012	396458
gga00010	AX-80847804	rs316480081	416066
gga00010	AX-80847951	rs313406427	424171
gga00010	AX-80848970	rs14940897	415317
gga00010	AX-80850209	rs314975965	395492
gga00010	AX-80850755	rs317424638	428969
gga00010	AX-80852911	rs317855751	424405
gga00010	AX-80854568	rs13615902	396456
gga00010	AX-80856044	rs315787816	395833
gga00010	AX-80858643	rs317010530	415783
gga00010	AX-80859155	rs315927716	415317
gga00010	AX-80863298	rs317561211	417699
gga00010	AX-80874766	rs312621012	415783
gga00010	AX-80877743	rs312329951	373889
gga00010	AX-80877771	rs317593555	424691
gga00010	AX-80878002	rs316545432	415783
gga00010	AX-80878549	rs80675702	415783
gga00010	AX-80878861	rs316647709	418610
gga00010	AX-80881407	rs312912455	396221
gga00010	AX-80883684	rs314197182	418610
gga00010	AX-80884929	rs317842396	396017
gga00010	AX-80887361	rs317333367	396458
gga00010	AX-80887942	rs312689278	395492
gga00010	AX-80888623	rs317074224	396456
gga00010	AX-80890438	rs315688020	396456
gga00010	AX-80892594	rs14940928	415317
gga00010	AX-80894512	rs316854168	396221
gga00010	AX-80896136	rs316481994	417615
gga00010	AX-80896675	rs315976261	374193
gga00010	AX-80899273	rs16179837	396017
gga00010	AX-80902428	rs314288438	395492
gga00010	AX-80904490	rs314316116	373997
gga00010	AX-80906150	rs316061955	418610
gga00010	AX-80906508	rs16363830	395833
gga00010	AX-80907340	rs316670438	396458
gga00010	AX-80908130	rs314498005	395492
gga00010	AX-80908987	rs13612314	416066
gga00010	AX-80910114	rs14964458	415783
gga00010	AX-80914629	rs314536113	396017
gga00010	AX-80915244	rs315015547	396221
gga00010	AX-80918515	rs316347918	417615
gga00010	AX-80920487	rs80755964	395389
gga00010	AX-80921971	rs14941131	396456
gga00010	AX-80922245	rs317745188	418610
gga00010	AX-80924605	rs16174054	396458
gga00010	AX-80924860	rs314613546	417699
gga00010	AX-80927217	rs312477687	396017
gga00010	AX-80928506	rs312467551	395356
gga00010	AX-80930566	rs15182769	396017
gga00010	AX-80933849	rs80670835	395979
gga00010	AX-80934648	rs318089832	415317
gga00010	AX-80935501	rs313646721	423698
gga00010	AX-80935501	rs313646721	373889
gga00010	AX-80936303	rs317340304	424691
gga00010	AX-80939084	rs317555701	373997
gga00010	AX-80941059	rs16540475	395356
gga00010	AX-80941822	rs15182720	396017
gga00010	AX-80942559	rs314039669	395389
gga00010	AX-80943872	rs15776418	395356
gga00010	AX-80945405	rs315647947	396221
gga00010	AX-80948336	rs315071401	416714
gga00010	AX-80949034	rs317938238	415783
gga00010	AX-80950301	rs13565756	395356
gga00010	AX-80950719	rs316400777	417699
gga00010	AX-80952399	rs14572429	395356
gga00010	AX-80954749	rs316655371	417699
gga00010	AX-80954971	rs316140160	426268
gga00010	AX-80958266	rs312520312	424691
gga00010	AX-80964454	rs313420239	396458
gga00010	AX-80967491	rs313494884	373997
gga00010	AX-80968441	rs80642718	426268
gga00010	AX-80968479	rs316280337	396458
gga00010	AX-80970380	rs16179882	396017
gga00010	AX-80970643	rs315969497	415317
gga00010	AX-80973885	rs313584593	416714
gga00010	AX-80975625	rs315761322	396017
gga00010	AX-80981053	rs314330025	373997
gga00010	AX-80981268	rs315190985	415317
gga00010	AX-80981566	rs313362199	424691
gga00010	AX-80984162	rs317620594	416714
gga00010	AX-80986052	rs14041914	416066
gga00010	AX-80987377	rs317520170	373997
gga00010	AX-80991189	rs13738288	426268
gga00010	AX-80991686	rs317896940	396017
gga00010	AX-80997177	rs312729403	424691
gga00010	AX-80998628	rs318015774	396456
gga00010	AX-81000342	rs14845617	395689
gga00010	AX-81001173	rs317460989	416066
gga00010	AX-81003246	rs16421583	395979
gga00010	AX-81004450	rs316995847	395492
gga00020	AX-75332475	rs314224325	418857
gga00020	AX-75332476	rs312637645	418857
gga00020	AX-75332477	rs315388824	418857
gga00020	AX-75332492	rs13552637	418857
gga00020	AX-75332494	rs317458600	418857
gga00020	AX-75332498	rs317055694	418857
gga00020	AX-75332510	rs317350199	418857
gga00020	AX-75332520	rs316393991	418857
gga00020	AX-75332526	rs315389728	418857
gga00020	AX-75332530	rs315039295	418857
gga00020	AX-75332538	rs314438820	418857
gga00020	AX-75332541	rs313658369	418857
gga00020	AX-75332546	rs13971020	418857
gga00020	AX-75332552	rs317526459	418857
gga00020	AX-75332555	rs316894025	418857
gga00020	AX-75332556	rs15496018	418857
gga00020	AX-75332558	rs316572565	418857
gga00020	AX-75332559	rs313377121	418857
gga00020	AX-75332567	rs313187409	418857
gga00020	AX-75332576	rs13971059	418857
gga00020	AX-75332585	rs312597775	418857
gga00020	AX-75332590	rs317751826	418857
gga00020	AX-75332591	rs313536360	418857
gga00020	AX-75332595	rs317241668	418857
gga00020	AX-75332597	rs312676847	418857
gga00020	AX-75332601	rs315699767	418857
gga00020	AX-75332604	rs313046022	418857
gga00020	AX-75332606	rs316293781	418857
gga00020	AX-75332623	rs314842280	418857
gga00020	AX-75332628	rs312355347	418857
gga00020	AX-75332631	rs14916051	418857
gga00020	AX-75332633	rs13971099	418857
gga00020	AX-75332639	rs14916059	418857
gga00020	AX-75332650	rs315106725	418857
gga00020	AX-75332654	rs316126664	418857
gga00020	AX-75332655	rs15496165	418857
gga00020	AX-75332661	rs317824579	418857
gga00020	AX-75332665	rs315861747	418857
gga00020	AX-75332673	rs313434063	418857
gga00020	AX-75332682	rs13552675	418857
gga00020	AX-75332694	rs315674655	418857
gga00020	AX-75332698	rs312335669	418857
gga00020	AX-75332702	rs314071516	418857
gga00020	AX-75332707	rs318000781	418857
gga00020	AX-75332709	rs317855453	418857
gga00020	AX-75332711	rs13971116	418857
gga00020	AX-75332724	rs318146992	418857
gga00020	AX-75332725	rs312305873	418857
gga00020	AX-75332733	rs13971129	418857
gga00020	AX-75332741	rs316802066	418857
gga00020	AX-75332745	rs15496302	418857
gga00020	AX-75332753	rs316395033	418857
gga00020	AX-75332754	rs15496333	418857
gga00020	AX-75464276	rs312574943	374009
gga00020	AX-75464277	rs15262099	374009
gga00020	AX-75464278	rs15262100	374009
gga00020	AX-75464285	rs13864736	374009
gga00020	AX-75464288	rs313866125	374009
gga00020	AX-75464289	rs316415215	374009
gga00020	AX-75464293	rs15262140	374009
gga00020	AX-75464298	rs318044947	374009
gga00020	AX-75464307	rs317066760	374009
gga00020	AX-75464310	rs312630092	374009
gga00020	AX-75464314	rs315563773	374009
gga00020	AX-75602463	rs317029780	431056
gga00020	AX-75602472	rs317236320	431056
gga00020	AX-75602475	rs14955520	431056
gga00020	AX-75602476	rs314919268	431056
gga00020	AX-75602491	rs315038474	431056
gga00020	AX-75602516	rs314431477	431056
gga00020	AX-75602533	rs16091662	431056
gga00020	AX-75602537	rs316036175	431056
gga00020	AX-75602539	rs16699580	431056
gga00020	AX-75602553	rs312464606	431056
gga00020	AX-75602556	rs315881557	431056
gga00020	AX-75602566	rs316652046	431056
gga00020	AX-75602568	rs314684745	431056
gga00020	AX-75607646	rs317581368	415362
gga00020	AX-75607655	rs318064064	415362
gga00020	AX-75607661	rs314807211	415362
gga00020	AX-75607665	rs317115518	415362
gga00020	AX-75607669	rs13677465	415362
gga00020	AX-75607672	rs15564429	415362
gga00020	AX-75607673	rs15564439	415362
gga00020	AX-75607674	rs315758339	415362
gga00020	AX-75607675	rs316944165	415362
gga00020	AX-75607676	rs314475535	415362
gga00020	AX-75607680	rs316312943	415362
gga00020	AX-75607684	rs314618981	415362
gga00020	AX-75607685	rs314191241	415362
gga00020	AX-75607687	rs315780729	415362
gga00020	AX-75607691	rs15564500	415362
gga00020	AX-75607707	rs312806522	415362
gga00020	AX-75607716	rs313487425	415362
gga00020	AX-75607721	rs14001987	415362
gga00020	AX-75607723	rs316293357	415362
gga00020	AX-75607726	rs316919783	415362
gga00020	AX-75607740	rs312506199	415362
gga00020	AX-75607753	rs316923190	415362
gga00020	AX-75607758	rs312793483	415362
gga00020	AX-75607759	rs13677478	415362
gga00020	AX-75607760	rs316590459	415362
gga00020	AX-75607763	rs314177825	415362
gga00020	AX-75607764	rs14942877	415362
gga00020	AX-75607767	rs312624361	415362
gga00020	AX-75607775	rs316897267	415362
gga00020	AX-75607779	rs317653245	415362
gga00020	AX-75607780	rs313475957	415362
gga00020	AX-75607782	rs315196605	415362
gga00020	AX-75607784	rs317230595	415362
gga00020	AX-75607785	rs315287681	415362
gga00020	AX-75607787	rs15564571	415362
gga00020	AX-75607792	rs317786104	415362
gga00020	AX-75607796	rs15564584	415362
gga00020	AX-75607805	rs15564602	415362
gga00020	AX-75607808	rs313735840	415362
gga00020	AX-75607816	rs14942888	415362
gga00020	AX-75607819	rs316886959	415362
gga00020	AX-75607828	rs316542145	415362
gga00020	AX-75607830	rs317608546	415362
gga00020	AX-75607835	rs15564640	415362
gga00020	AX-75607838	rs314137664	415362
gga00020	AX-75607840	rs315413757	415362
gga00020	AX-75607841	rs312796163	415362
gga00020	AX-75607845	rs15564651	415362
gga00020	AX-75607847	rs315760922	415362
gga00020	AX-75607850	rs315893423	415362
gga00020	AX-75607856	rs314144817	415362
gga00020	AX-75607857	rs313983518	415362
gga00020	AX-75607858	rs314910674	415362
gga00020	AX-75607863	rs313568452	415362
gga00020	AX-75607864	rs315504206	415362
gga00020	AX-75607872	rs314701890	415362
gga00020	AX-75607877	rs315616597	415362
gga00020	AX-75607884	rs15564711	415362
gga00020	AX-75607887	rs315906247	415362
gga00020	AX-75607889	rs316660380	415362
gga00020	AX-75607891	rs314876590	415362
gga00020	AX-75607895	rs14942935	415362
gga00020	AX-75607897	rs315612881	415362
gga00020	AX-75607900	rs317924904	415362
gga00020	AX-75607901	rs313938228	415362
gga00020	AX-75607903	rs15564716	415362
gga00020	AX-75607908	rs317818067	415362
gga00020	AX-75607912	rs316511572	415362
gga00020	AX-75607914	rs313975630	415362
gga00020	AX-75607915	rs312770302	415362
gga00020	AX-75607916	rs317475411	415362
gga00020	AX-75607924	rs15564739	415362
gga00020	AX-75607929	rs316751479	415362
gga00020	AX-75607939	rs315854423	415362
gga00020	AX-75607944	rs315177240	415362
gga00020	AX-75607946	rs314146102	415362
gga00020	AX-75691863	rs314692166	416087
gga00020	AX-75691868	rs314073342	416087
gga00020	AX-75691877	rs14983364	416087
gga00020	AX-75691878	rs15663097	416087
gga00020	AX-75691879	rs315415153	416087
gga00020	AX-75691880	rs318089067	416087
gga00020	AX-75691882	rs312333891	416087
gga00020	AX-75691884	rs316748769	416087
gga00020	AX-75691896	rs313803491	416087
gga00020	AX-75691905	rs14983371	416087
gga00020	AX-75691906	rs314692995	416087
gga00020	AX-75691907	rs15663111	416087
gga00020	AX-75691908	rs316721803	416087
gga00020	AX-75691914	rs14044860	416087
gga00020	AX-75691933	rs312599143	416087
gga00020	AX-75691935	rs316675977	416087
gga00020	AX-75691939	rs314638957	416087
gga00020	AX-75691942	rs314798784	416087
gga00020	AX-75691944	rs315740713	416087
gga00020	AX-75691949	rs312589790	416087
gga00020	AX-75691960	rs14983391	416087
gga00020	AX-75691964	rs318204661	416087
gga00020	AX-75691968	rs316907058	416087
gga00020	AX-75691969	rs316503815	416087
gga00020	AX-75691971	rs316757265	416087
gga00020	AX-75691972	rs315040448	416087
gga00020	AX-75691977	rs315153072	416087
gga00020	AX-75691989	rs314103947	416087
gga00020	AX-75691993	rs10724155	416087
gga00020	AX-75691998	rs315733741	416087
gga00020	AX-75692003	rs14983416	416087
gga00020	AX-75692005	rs314015482	416087
gga00020	AX-75692008	rs314647166	416087
gga00020	AX-75692017	rs13613546	416087
gga00020	AX-75692019	rs14983434	416087
gga00020	AX-75692021	rs315774547	416087
gga00020	AX-75692032	rs317289847	416087
gga00020	AX-75692034	rs312781423	416087
gga00020	AX-75692035	rs317249509	416087
gga00020	AX-75692036	rs318177680	416087
gga00020	AX-75692040	rs14983438	416087
gga00020	AX-75692046	rs315043292	416087
gga00020	AX-75692054	rs317785439	416087
gga00020	AX-75692058	rs313542572	416087
gga00020	AX-75692063	rs15663239	416087
gga00020	AX-75692079	rs317870030	416087
gga00020	AX-75692084	rs317355842	416087
gga00020	AX-75692087	rs314983967	416087
gga00020	AX-75692088	rs312358459	416087
gga00020	AX-75692105	rs313891351	416087
gga00020	AX-75692110	rs13613551	416087
gga00020	AX-75692118	rs13613554	416087
gga00020	AX-75692119	rs316869345	416087
gga00020	AX-75692122	rs14045007	416087
gga00020	AX-75692123	rs317295224	416087
gga00020	AX-75692127	rs317166310	416087
gga00020	AX-75692129	rs316843776	416087
gga00020	AX-75692134	rs14045017	416087
gga00020	AX-75692155	rs315788562	416087
gga00020	AX-75692157	rs316099032	416087
gga00020	AX-75692168	rs14045039	416087
gga00020	AX-75692170	rs314807873	416087
gga00020	AX-75692175	rs316773417	416087
gga00020	AX-75692181	rs14983481	416087
gga00020	AX-75692182	rs316468181	416087
gga00020	AX-75692183	rs15663295	416087
gga00020	AX-75692190	rs316621950	416087
gga00020	AX-75692193	rs317138978	416087
gga00020	AX-75692201	rs15663326	416087
gga00020	AX-75692204	rs316347643	416087
gga00020	AX-75692213	rs313411419	416087
gga00020	AX-75692220	rs313682589	416087
gga00020	AX-75692222	rs14045049	416087
gga00020	AX-75692227	rs313282599	416087
gga00020	AX-75692233	rs14045051	416087
gga00020	AX-75692238	rs313097517	416087
gga00020	AX-75692239	rs317821875	416087
gga00020	AX-75692247	rs317896236	416087
gga00020	AX-75692250	rs315592478	416087
gga00020	AX-75692251	rs316818650	416087
gga00020	AX-75692252	rs14045059	416087
gga00020	AX-75692256	rs317873153	416087
gga00020	AX-75692266	rs315666658	416087
gga00020	AX-75692267	rs312595668	416087
gga00020	AX-75692278	rs15663413	416087
gga00020	AX-75692283	rs312530048	416087
gga00020	AX-75692286	rs317851235	416087
gga00020	AX-75692287	rs312982057	416087
gga00020	AX-75692295	rs314643231	416087
gga00020	AX-75692299	rs316270186	416087
gga00020	AX-75692306	rs313815036	416087
gga00020	AX-75692307	rs313429892	416087
gga00020	AX-75692312	rs315543196	416087
gga00020	AX-75692320	rs316437275	416087
gga00020	AX-75692323	rs316182710	416087
gga00020	AX-75692343	rs317018280	416087
gga00020	AX-75692355	rs316017828	416087
gga00020	AX-75692359	rs313374793	416087
gga00020	AX-75692371	rs313808380	416087
gga00020	AX-75692373	rs315230355	416087
gga00020	AX-75692380	rs13613573	416087
gga00020	AX-75692386	rs13613574	416087
gga00020	AX-75692398	rs13613576	416087
gga00020	AX-75692401	rs313334940	416087
gga00020	AX-75692408	rs316553691	416087
gga00020	AX-75692413	rs313644007	416087
gga00020	AX-75692414	rs317529420	416087
gga00020	AX-75692415	rs313048817	416087
gga00020	AX-75692421	rs314785917	416087
gga00020	AX-75692430	rs315415855	416087
gga00020	AX-75692431	rs318140307	416087
gga00020	AX-75692436	rs80666538	416087
gga00020	AX-75692437	rs80700872	416087
gga00020	AX-75692441	rs80615761	416087
gga00020	AX-75692451	rs316726960	416087
gga00020	AX-75692452	rs80748408	416087
gga00020	AX-75692454	rs80739908	416087
gga00020	AX-75692456	rs318057350	416087
gga00020	AX-75692457	rs313252454	416087
gga00020	AX-75692463	rs315445385	416087
gga00020	AX-75692474	rs14045125	416087
gga00020	AX-75692480	rs80648044	416087
gga00020	AX-75692491	rs313009620	416087
gga00020	AX-75692492	rs315939782	416087
gga00020	AX-75692493	rs316583213	416087
gga00020	AX-75929562	rs15047170	417517
gga00020	AX-75929574	rs316934544	417517
gga00020	AX-75929583	rs315999193	417517
gga00020	AX-75929595	rs15047183	417517
gga00020	AX-75929600	rs13574655	417517
gga00020	AX-75929601	rs15844104	417517
gga00020	AX-75929612	rs15844118	417517
gga00020	AX-75929618	rs317272769	417517
gga00020	AX-76169885	rs316883307	420969
gga00020	AX-76169886	rs318182712	420969
gga00020	AX-76169907	rs3137143	420969
gga00020	AX-76169921	rs313533939	420969
gga00020	AX-76169933	rs29008657	395758
gga00020	AX-76169945	rs316580791	395758
gga00020	AX-76169946	rs312288455	395758
gga00020	AX-76169947	rs314268178	395758
gga00020	AX-76273239	rs313938116	426429
gga00020	AX-76273241	rs10723444	426429
gga00020	AX-76273244	rs312470787	426429
gga00020	AX-76273245	rs315099018	426429
gga00020	AX-76273288	rs315199212	426429
gga00020	AX-76273323	rs314685571	426429
gga00020	AX-76273342	rs315535374	426429
gga00020	AX-76273354	rs312750264	426429
gga00020	AX-76273379	rs315735447	426429
gga00020	AX-76273384	rs14741756	426429
gga00020	AX-76273393	rs312666416	426429
gga00020	AX-76273394	rs314379718	426429
gga00020	AX-76320013	rs15227548	419793
gga00020	AX-76320017	rs314754373	419793
gga00020	AX-76320023	rs318208788	419793
gga00020	AX-76320030	rs313413083	419793
gga00020	AX-76320032	rs315468327	419793
gga00020	AX-76320040	rs312810731	419793
gga00020	AX-76320046	rs316532188	419793
gga00020	AX-76320048	rs16199684	419793
gga00020	AX-76320054	rs315689424	419793
gga00020	AX-76320064	rs314019234	419793
gga00020	AX-76320076	rs13725220	419793
gga00020	AX-76320087	rs315512119	419793
gga00020	AX-76320093	rs313664818	419793
gga00020	AX-76320098	rs315092586	419793
gga00020	AX-76320114	rs317885611	419793
gga00020	AX-76320129	rs29007313	419793
gga00020	AX-76320138	rs312495067	419793
gga00020	AX-76320141	rs318201346	419793
gga00020	AX-76320142	rs16199717	419793
gga00020	AX-76320146	rs16199721	419793
gga00020	AX-76320148	rs316439234	419793
gga00020	AX-76320151	rs14297739	419793
gga00020	AX-76320157	rs317563137	419793
gga00020	AX-76320164	rs16199726	419793
gga00020	AX-76320170	rs314251528	419793
gga00020	AX-76320171	rs317398936	419793
gga00020	AX-76320172	rs313040648	419793
gga00020	AX-76320178	rs316772257	419793
gga00020	AX-76320189	rs316896532	419793
gga00020	AX-76320195	rs312852406	419793
gga00020	AX-76320198	rs314529045	419793
gga00020	AX-76320204	rs313072824	419793
gga00020	AX-76320210	rs317672722	419793
gga00020	AX-76320212	rs317363475	419793
gga00020	AX-76320220	rs316866838	419793
gga00020	AX-76320224	rs312562439	419793
gga00020	AX-76320225	rs315361306	419793
gga00020	AX-76320238	rs315166467	419793
gga00020	AX-76320240	rs316302787	419793
gga00020	AX-76320241	rs315956155	419793
gga00020	AX-76320243	rs16199733	419793
gga00020	AX-76320258	rs316786666	419793
gga00020	AX-76320259	rs16199737	419793
gga00020	AX-76368028	rs314186363	395373
gga00020	AX-76368037	rs315663342	395373
gga00020	AX-76368040	rs15243503	395373
gga00020	AX-76368041	rs316444086	395373
gga00020	AX-76368045	rs16208365	395373
gga00020	AX-76368048	rs316776874	395373
gga00020	AX-76368052	rs14304199	395373
gga00020	AX-76368053	rs314503957	395373
gga00020	AX-76368057	rs313861087	395373
gga00020	AX-76368060	rs315418153	395373
gga00020	AX-76368061	rs318037731	395373
gga00020	AX-76368062	rs317938078	395373
gga00020	AX-76368070	rs315375472	395373
gga00020	AX-76368075	rs315041691	395373
gga00020	AX-76368076	rs316471438	395373
gga00020	AX-76368087	rs312988026	395373
gga00020	AX-76368088	rs315054496	395373
gga00020	AX-76368092	rs316701079	395373
gga00020	AX-76368095	rs312766610	395373
gga00020	AX-76368098	rs313099444	395373
gga00020	AX-76368101	rs318054163	395373
gga00020	AX-76368104	rs314072762	395373
gga00020	AX-76368106	rs316170611	395373
gga00020	AX-76368113	rs313593350	395373
gga00020	AX-76368114	rs14304197	395373
gga00020	AX-76368115	rs14304195	395373
gga00020	AX-76368117	rs316338742	395373
gga00020	AX-76368118	rs312433548	395373
gga00020	AX-76368126	rs317832611	395373
gga00020	AX-76368144	rs317728550	395373
gga00020	AX-76368146	rs316154039	395373
gga00020	AX-76368147	rs313941177	395373
gga00020	AX-76368149	rs16208352	395373
gga00020	AX-76368151	rs317420845	395373
gga00020	AX-76368152	rs312749794	395373
gga00020	AX-76368162	rs314120975	395373
gga00020	AX-76368165	rs315862851	395373
gga00020	AX-76368174	rs317842894	395373
gga00020	AX-76368176	rs14304165	395373
gga00020	AX-76368180	rs315632830	395373
gga00020	AX-76368190	rs14304155	395373
gga00020	AX-76368192	rs15243470	395373
gga00020	AX-76368193	rs312760040	395373
gga00020	AX-76368194	rs316675149	395373
gga00020	AX-76368209	rs315835714	395373
gga00020	AX-76368211	rs315053432	395373
gga00020	AX-76368215	rs317842171	395373
gga00020	AX-76368217	rs13770449	395373
gga00020	AX-76589743	rs14315005	421281
gga00020	AX-76589761	rs315569752	421281
gga00020	AX-76589864	rs314595997	421281
gga00020	AX-76589870	rs14314991	421281
gga00020	AX-76589984	rs317768853	421281
gga00020	AX-76590084	rs315414579	421281
gga00020	AX-76590094	rs14314982	421281
gga00020	AX-76590136	rs14314975	421281
gga00020	AX-76590327	rs317975866	421281
gga00020	AX-76590359	rs313435837	421281
gga00020	AX-76590399	rs14314944	421281
gga00020	AX-76590483	rs316760181	421281
gga00020	AX-76590527	rs315135551	421281
gga00020	AX-76590546	rs15267021	421281
gga00020	AX-76590553	rs15267017	421281
gga00020	AX-76590720	rs316743198	421281
gga00020	AX-76590778	rs15266985	421281
gga00020	AX-76590794	rs314221964	421281
gga00020	AX-76590831	rs314495045	421281
gga00020	AX-76590875	rs14314897	421281
gga00020	AX-76590949	rs13503694	421281
gga00020	AX-76590950	rs314449938	421281
gga00020	AX-76590986	rs14314894	421281
gga00020	AX-76591130	rs314383024	421281
gga00020	AX-76591140	rs315991389	421281
gga00020	AX-76591223	rs316485374	421281
gga00020	AX-76591287	rs313821522	421281
gga00020	AX-76591350	rs315728695	421281
gga00020	AX-76591481	rs14314865	421281
gga00020	AX-76591526	rs14314857	421281
gga00020	AX-76752515	rs314939518	422932
gga00020	AX-76752525	rs313930356	422932
gga00020	AX-76752528	rs316497812	422932
gga00020	AX-76752537	rs317332426	422932
gga00020	AX-76752539	rs15640796	422932
gga00020	AX-76752541	rs316996042	422932
gga00020	AX-76752548	rs14502209	422932
gga00020	AX-76752549	rs317624105	422932
gga00020	AX-76752553	rs315751841	422932
gga00020	AX-76752556	rs316812479	422932
gga00020	AX-76752557	rs316002904	422932
gga00020	AX-76752565	rs14502221	422932
gga00020	AX-76752568	rs15640836	422932
gga00020	AX-76752581	rs313864926	422932
gga00020	AX-76752589	rs314017434	422932
gga00020	AX-76752593	rs317935279	422932
gga00020	AX-76752608	rs316276153	422932
gga00020	AX-76752615	rs312681873	422932
gga00020	AX-76752616	rs313975146	422932
gga00020	AX-76752618	rs315489213	422932
gga00020	AX-76752623	rs314839210	422932
gga00020	AX-76752630	rs14502248	422932
gga00020	AX-76752631	rs313242422	422932
gga00020	AX-76752635	rs312723874	422932
gga00020	AX-76752640	rs16449543	422932
gga00020	AX-76752646	rs312908421	422932
gga00020	AX-76752651	rs316117716	422932
gga00020	AX-76752654	rs312429661	422932
gga00020	AX-76752661	rs314680433	422932
gga00020	AX-76752662	rs316724929	422932
gga00020	AX-76752672	rs16449561	422932
gga00020	AX-76752673	rs13784373	422932
gga00020	AX-76752676	rs315739246	422932
gga00020	AX-76831284	rs313889946	423357
gga00020	AX-76831286	rs14534707	423357
gga00020	AX-76831287	rs312948277	423357
gga00020	AX-76831291	rs314216798	423357
gga00020	AX-76831299	rs15704795	423357
gga00020	AX-76831300	rs313064598	423357
gga00020	AX-76831304	rs14534713	423357
gga00020	AX-76831305	rs316913070	423357
gga00020	AX-76831309	rs14534720	423357
gga00020	AX-76831310	rs15704814	423357
gga00020	AX-76831314	rs313530350	423357
gga00020	AX-76831318	rs318194264	423357
gga00020	AX-76831320	rs316391890	423357
gga00020	AX-76831321	rs315904716	423357
gga00020	AX-76831327	rs14534729	423357
gga00020	AX-76831332	rs14534733	423357
gga00020	AX-76831335	rs312844036	423357
gga00020	AX-76831340	rs316186641	423357
gga00020	AX-76831343	rs317578661	423357
gga00020	AX-76831348	rs15704897	423357
gga00020	AX-76831354	rs15704902	423357
gga00020	AX-76831357	rs317041693	423357
gga00020	AX-76831358	rs16494334	423357
gga00020	AX-76831365	rs317157216	423357
gga00020	AX-76831375	rs16494348	423357
gga00020	AX-76831394	rs14534758	423357
gga00020	AX-76831395	rs313418554	423357
gga00020	AX-76831402	rs315450876	423357
gga00020	AX-76831406	rs316568735	423357
gga00020	AX-76831407	rs312378584	423357
gga00020	AX-76831410	rs16494365	423357
gga00020	AX-76831416	rs317754834	423357
gga00020	AX-76831418	rs316102709	423357
gga00020	AX-76831419	rs314114856	423357
gga00020	AX-76831420	rs315985283	423357
gga00020	AX-76831430	rs14534792	423357
gga00020	AX-76831444	rs317941322	423357
gga00020	AX-76831453	rs313329010	423357
gga00020	AX-76924871	rs316176109	423618
gga00020	AX-76924936	rs317873266	423618
gga00020	AX-76924985	rs316280205	423618
gga00020	AX-76925057	rs313351972	423618
gga00020	AX-76925070	rs14561244	423618
gga00020	AX-76925082	rs314027118	423618
gga00020	AX-76925154	rs13561597	423618
gga00020	AX-76925188	rs16527815	423618
gga00020	AX-76925199	rs314313445	423618
gga00020	AX-76925210	rs316403567	423618
gga00020	AX-76925274	rs14561260	423618
gga00020	AX-76925293	rs317669476	423618
gga00020	AX-76925318	rs316556095	423618
gga00020	AX-76925459	rs14561299	423618
gga00020	AX-76925474	rs316493990	423618
gga00020	AX-76925561	rs318086189	423618
gga00020	AX-76925622	rs316777238	423618
gga00020	AX-76925644	rs315160995	423618
gga00020	AX-76925684	rs313857579	423618
gga00020	AX-76925689	rs313704289	423618
gga00020	AX-76925694	rs315773876	423618
gga00020	AX-76925813	rs15755447	423618
gga00020	AX-76925828	rs317212048	423618
gga00020	AX-76925869	rs313386772	423618
gga00020	AX-76925900	rs317862839	423618
gga00020	AX-76925947	rs316433523	423618
gga00020	AX-76926030	rs14561317	423618
gga00020	AX-76926105	rs14561328	423618
gga00020	AX-76926106	rs14561329	423618
gga00020	AX-76926186	rs315696640	423618
gga00020	AX-76926277	rs315414261	423618
gga00020	AX-76926454	rs315169989	423618
gga00020	AX-76926457	rs315814410	423618
gga00020	AX-76926486	rs314799197	423618
gga00020	AX-76926520	rs315307590	423618
gga00020	AX-76926579	rs315216310	423618
gga00020	AX-76926664	rs317087956	423618
gga00020	AX-76926695	rs14561365	423618
gga00020	AX-76926750	rs312793692	423618
gga00020	AX-76926883	rs316263514	423618
gga00020	AX-76926943	rs315126045	423618
gga00020	AX-76926999	rs14561393	423618
gga00020	AX-76927045	rs14561398	423618
gga00020	AX-76927181	rs14561407	423618
gga00020	AX-76927188	rs14561412	423618
gga00020	AX-76927247	rs316013528	423618
gga00020	AX-76927280	rs313334499	423618
gga00020	AX-76927294	rs14561415	423618
gga00020	AX-76927349	rs313327901	423618
gga00020	AX-76927428	rs312932632	423618
gga00020	AX-76927476	rs13561643	423618
gga00020	AX-76927504	rs313381988	423618
gga00020	AX-76927523	rs312731596	423618
gga00020	AX-76927574	rs314699658	423618
gga00020	AX-76927626	rs14561427	423618
gga00020	AX-76927681	rs13561651	423618
gga00020	AX-76927713	rs16527933	423618
gga00020	AX-76927718	rs14561434	423618
gga00020	AX-76981505	rs313619805	424112
gga00020	AX-76981508	rs316321858	424112
gga00020	AX-76981517	rs314156635	424112
gga00020	AX-76981528	rs318065217	424112
gga00020	AX-76981534	rs316995953	424112
gga00020	AX-76981535	rs15847425	424112
gga00020	AX-76981539	rs314552676	424112
gga00020	AX-76981541	rs318053082	424112
gga00020	AX-80746606	rs14044931	416087
gga00020	AX-80747941	rs312300169	418857
gga00020	AX-80749580	rs16751134	426429
gga00020	AX-80749613	rs317722200	416087
gga00020	AX-80758834	rs314489595	416087
gga00020	AX-80759699	rs314306030	416087
gga00020	AX-80762574	rs314745435	419793
gga00020	AX-80762713	rs313974096	416087
gga00020	AX-80762877	rs15847415	424112
gga00020	AX-80763503	rs14213956	420969
gga00020	AX-80763988	rs16222571	421281
gga00020	AX-80769339	rs14983397	416087
gga00020	AX-80769534	rs313423565	423357
gga00020	AX-80770054	rs313403368	395373
gga00020	AX-80771285	rs315419138	416087
gga00020	AX-80772486	rs312687319	415362
gga00020	AX-80775818	rs314308320	416087
gga00020	AX-80779462	rs313834050	416087
gga00020	AX-80780087	rs312321810	416087
gga00020	AX-80784833	rs312920501	423618
gga00020	AX-80788440	rs316977942	424112
gga00020	AX-80792814	rs316518637	426429
gga00020	AX-80795183	rs314357276	421281
gga00020	AX-80799666	rs316919069	426429
gga00020	AX-80807270	rs314394006	423618
gga00020	AX-80808228	rs313675026	417517
gga00020	AX-80817593	rs313034813	416087
gga00020	AX-80818475	rs312916707	415362
gga00020	AX-80823314	rs313446688	426429
gga00020	AX-80825300	rs13971089	418857
gga00020	AX-80825944	rs316892227	395373
gga00020	AX-80840550	rs316221741	424112
gga00020	AX-80846658	rs15663301	416087
gga00020	AX-80850090	rs312806828	415362
gga00020	AX-80853779	rs317574187	426429
gga00020	AX-80860125	rs314576461	416087
gga00020	AX-80860179	rs13503713	421281
gga00020	AX-80860348	rs14002034	415362
gga00020	AX-80864261	rs312294714	423618
gga00020	AX-80874488	rs14044967	416087
gga00020	AX-80878933	rs312591307	415362
gga00020	AX-80882105	rs313472261	415362
gga00020	AX-80883840	rs312533986	415362
gga00020	AX-80886184	rs313437450	374009
gga00020	AX-80887012	rs316503666	426429
gga00020	AX-80894992	rs316241073	422932
gga00020	AX-80899570	rs10723206	431056
gga00020	AX-80905380	rs14983375	416087
gga00020	AX-80912536	rs313854790	423618
gga00020	AX-80913419	rs312941800	419793
gga00020	AX-80914889	rs312929355	418857
gga00020	AX-80919084	rs317351504	416087
gga00020	AX-80933488	rs317232291	415362
gga00020	AX-80933872	rs13864738	374009
gga00020	AX-80938036	rs315854033	418857
gga00020	AX-80940108	rs312724438	426429
gga00020	AX-80942405	rs312702657	423618
gga00020	AX-80943837	rs314746913	416087
gga00020	AX-80949246	rs315544397	418857
gga00020	AX-80949999	rs16199694	419793
gga00020	AX-80953635	rs315535696	422932
gga00020	AX-80955055	rs317196576	423357
gga00020	AX-80958456	rs314795735	416087
gga00020	AX-80961303	rs315231270	418857
gga00020	AX-80961767	rs14915918	418857
gga00020	AX-80969219	rs314369763	418857
gga00020	AX-80984039	rs313181391	426429
gga00020	AX-80996266	rs14002016	415362
gga00020	AX-80998234	rs313829020	416087
gga00020	AX-81001407	rs313268740	422932
gga00030	AX-75237881	rs14883506	418639
gga00030	AX-75237885	rs13775488	418639
gga00030	AX-75237889	rs317468147	418639
gga00030	AX-75237900	rs315105007	418639
gga00030	AX-75237901	rs10729919	418639
gga00030	AX-75237904	rs314315580	418639
gga00030	AX-75237906	rs312527848	418639
gga00030	AX-75237910	rs317856529	418639
gga00030	AX-75237915	rs317938571	418639
gga00030	AX-75237917	rs314453725	418639
gga00030	AX-75237922	rs315069605	418639
gga00030	AX-75237928	rs313050578	418639
gga00030	AX-75237938	rs15412880	418639
gga00030	AX-75237963	rs314116524	418639
gga00030	AX-75237966	rs313837128	418639
gga00030	AX-75237974	rs317060845	418639
gga00030	AX-75237984	rs316651592	418639
gga00030	AX-75237989	rs315920062	418639
gga00030	AX-75237998	rs13934399	418639
gga00030	AX-75238002	rs15412916	418639
gga00030	AX-75251558	rs317643370	395480
gga00030	AX-75251561	rs317913118	395480
gga00030	AX-75251566	rs314799749	395480
gga00030	AX-75251570	rs316018498	395480
gga00030	AX-75251573	rs15422065	395480
gga00030	AX-75251578	rs313359420	395480
gga00030	AX-75251590	rs312344538	395480
gga00030	AX-75251602	rs315036320	395480
gga00030	AX-75251608	rs13938521	395480
gga00030	AX-75251613	rs318047615	395480
gga00030	AX-75251625	rs14887186	395480
gga00030	AX-75251628	rs13624002	395480
gga00030	AX-75251632	rs314370265	395480
gga00030	AX-75251634	rs314515527	395480
gga00030	AX-75251635	rs13938555	395480
gga00030	AX-75251640	rs13938572	395480
gga00030	AX-75251644	rs317881012	395480
gga00030	AX-75251658	rs13938575	395480
gga00030	AX-75251661	rs317042940	395480
gga00030	AX-75251665	rs15422180	395480
gga00030	AX-75251671	rs316964035	395480
gga00030	AX-75251672	rs314059399	395480
gga00030	AX-75251685	rs318164500	395480
gga00030	AX-75251686	rs316447188	395480
gga00030	AX-75251690	rs317615506	395480
gga00030	AX-75251696	rs317387203	395480
gga00030	AX-75251699	rs13938600	395480
gga00030	AX-75251709	rs316972586	395480
gga00030	AX-75251715	rs13938626	395480
gga00030	AX-75251721	rs312523645	395480
gga00030	AX-75251727	rs313704428	395480
gga00030	AX-75251732	rs314660475	395480
gga00030	AX-75251737	rs314699003	395480
gga00030	AX-75251738	rs318053055	395480
gga00030	AX-75251742	rs13938644	395480
gga00030	AX-75251743	rs316551934	395480
gga00030	AX-75493208	rs15293063	418176
gga00030	AX-75493209	rs316893363	418176
gga00030	AX-75493211	rs317229746	418176
gga00030	AX-75493218	rs313180735	418176
gga00030	AX-75493219	rs314193310	418176
gga00030	AX-75493220	rs313476399	418176
gga00030	AX-75493227	rs314073094	418176
gga00030	AX-75493235	rs312513961	418176
gga00030	AX-75493247	rs312707464	418176
gga00030	AX-75493253	rs317714094	418176
gga00030	AX-75493256	rs315868973	418176
gga00030	AX-75493269	rs316781269	418176
gga00030	AX-75493270	rs14836147	418176
gga00030	AX-75493276	rs314781151	418176
gga00030	AX-75493277	rs317283927	418176
gga00030	AX-75493279	rs312854561	418176
gga00030	AX-75493282	rs314806028	418176
gga00030	AX-75493285	rs317530710	418176
gga00030	AX-75493288	rs313323083	418176
gga00030	AX-75493300	rs315686901	418176
gga00030	AX-75493301	rs315107941	418176
gga00030	AX-75493303	rs316606716	418176
gga00030	AX-75493312	rs15293251	418176
gga00030	AX-75493326	rs315314634	418176
gga00030	AX-75493330	rs15293283	418176
gga00030	AX-75493331	rs312372997	418176
gga00030	AX-75493333	rs318170156	418176
gga00030	AX-75493334	rs317152899	418176
gga00030	AX-75493339	rs317793494	418176
gga00030	AX-75493342	rs317992848	418176
gga00030	AX-75493352	rs313065451	418176
gga00030	AX-75493357	rs312544738	418176
gga00030	AX-75493373	rs313240819	418176
gga00030	AX-75493379	rs13878009	418176
gga00030	AX-75493388	rs15293355	418176
gga00030	AX-75493389	rs315545339	418176
gga00030	AX-75493392	rs312364913	418176
gga00030	AX-75493403	rs316818420	418176
gga00030	AX-75493411	rs317453671	418176
gga00030	AX-75493415	rs13657382	418176
gga00030	AX-75721141	rs313611236	415991
gga00030	AX-75721150	rs15644228	415991
gga00030	AX-75721151	rs313326189	415991
gga00030	AX-75721161	rs15644257	415991
gga00030	AX-75721162	rs14037184	415991
gga00030	AX-75721164	rs315357656	415991
gga00030	AX-75721166	rs313806650	415991
gga00030	AX-75721172	rs15644284	415991
gga00030	AX-75721188	rs14975849	415991
gga00030	AX-75721189	rs313217662	415991
gga00030	AX-75721200	rs317809572	415991
gga00030	AX-75721203	rs14975859	415991
gga00030	AX-75721214	rs313449216	415991
gga00030	AX-75721216	rs14037196	415991
gga00030	AX-75721229	rs15644397	415991
gga00030	AX-75721243	rs314520112	415991
gga00030	AX-75721244	rs315490415	415991
gga00030	AX-75721246	rs315152345	415991
gga00030	AX-75721253	rs315388166	415991
gga00030	AX-75721257	rs316814726	415991
gga00030	AX-75721281	rs317512112	415991
gga00030	AX-75721282	rs317944606	415991
gga00030	AX-75721286	rs312985444	415991
gga00030	AX-75721296	rs314424497	415991
gga00030	AX-75721299	rs10723922	415991
gga00030	AX-75721306	rs317408510	415991
gga00030	AX-75721311	rs314045787	415991
gga00030	AX-75721318	rs312800011	415991
gga00030	AX-75721322	rs317497067	415991
gga00030	AX-75721326	rs15644486	415991
gga00030	AX-75721336	rs316183568	415991
gga00030	AX-75721345	rs315613716	415991
gga00030	AX-75721348	rs317502645	415991
gga00030	AX-75721350	rs318169734	415991
gga00030	AX-75721352	rs315709152	415991
gga00030	AX-75721356	rs14037239	415991
gga00030	AX-76241506	rs312559101	428188
gga00030	AX-76241517	rs317662501	428188
gga00030	AX-76241529	rs318046366	428188
gga00030	AX-76241540	rs314916185	428188
gga00030	AX-76241549	rs318034143	428188
gga00030	AX-76241552	rs317671691	428188
gga00030	AX-76241553	rs316291390	428188
gga00030	AX-76241562	rs316789788	428188
gga00030	AX-76241569	rs314276066	428188
gga00030	AX-76241580	rs312482795	428188
gga00030	AX-76241584	rs14283736	428188
gga00030	AX-76241593	rs315358980	428188
gga00030	AX-76241596	rs318053375	428188
gga00030	AX-76241604	rs314415222	428188
gga00030	AX-76241620	rs316687807	428188
gga00030	AX-76241632	rs314864515	428188
gga00030	AX-76241635	rs312633803	428188
gga00030	AX-76241638	rs317087576	428188
gga00030	AX-76241639	rs312884325	428188
gga00030	AX-76241644	rs315938133	428188
gga00030	AX-76241646	rs314771323	428188
gga00030	AX-76241653	rs316070240	428188
gga00030	AX-76241654	rs315151154	428188
gga00030	AX-76241655	rs315472199	428188
gga00030	AX-76241656	rs16179985	428188
gga00030	AX-76241669	rs314082327	428188
gga00030	AX-76241673	rs313659499	428188
gga00030	AX-76241678	rs313674987	428188
gga00030	AX-76241684	rs317842766	428188
gga00030	AX-76241685	rs16179997	428188
gga00030	AX-76241688	rs316311233	428188
gga00030	AX-76241689	rs316111653	428188
gga00030	AX-76241690	rs316315558	428188
gga00030	AX-76241695	rs14283752	428188
gga00030	AX-76241710	rs314389882	428188
gga00030	AX-76241720	rs317948141	428188
gga00030	AX-76241732	rs312762903	428188
gga00030	AX-76241734	rs312654144	428188
gga00030	AX-76243361	rs314412600	419450
gga00030	AX-76243363	rs312617959	419450
gga00030	AX-76243365	rs312466339	419450
gga00030	AX-76243369	rs313821852	419450
[truncated: 126,074 more rows]
